# Supplementary material for: Runs of homozygosity in Swiss goats reveal genetic changes associated with domestication and modern selection
Source: Genet Sel Evol. 2022 Jan 24;54:6. doi: 10.1186/s12711-022-00695-w (PMC8785455; doi:10.1186/s12711-022-00695-w)
Supplement: Supplementary file 1 — Additional file 1: Table S1. Accession numbers of the sequenced goats in this study. Information on 226 goats from different breeds and ENA accessions for the sequence data. Table S2. 344 ROH islands observed in the 11 caprine populations investigated. Chromosomes and end positions of 1-Mb windows harbouring ROH-regions are provided. Breeds with a ROH-proportion exceeding 80% in this 1-Mb window are indicated with 1. The table on the right gives a summary over the 29 autosomes and the number of ROH islands. Table S3. List of the 1220 annotated genes in the regions of ROH islands. For each gene, the chromosome number, the start- and end position, the number of SNVs are given within a gene and that is part of the ROH (X), and also the average proportion of individuals of each population that has the X-SNPs in an ROH. The rows with the eight genes selected for Table 3 are marked in grey. Table S4. Information and the 226 individual genotypes for the two protein coding variants in the STC1 and TSHR genes. Table S5. Frequencies of the reference alleles at the two coding variants in STC1 and TSHR in samples from the 1372 individual sequences collected by the The VarGoats Consortium different origins. [file 12711_2022_695_MOESM1_ESM.xlsx]

## Sheet: Table S1
Supplementary Table S1: Accession numbers of the sequenced goats in this study. Information from 226 goats of different breeds and the ENA accessions for the sequence data are given.
Sample ID	Breed	Sample origin	Study accession	Sample accession	Assembly	Sequencing platform	Library	Coverage	Insert_size	Read pairs			Number of animals	Average coverage per breed sample
APZ001	Appenzell Goat	Switzerland	PRJNA310684	SAMN10743837	ARS1	NovaSeq6000 2x150 bp	TruSeq PCR-free, FC-121-3001	23.6972	468	230873425		Appenzell Goat	24	18.76
APZ002	Appenzell Goat	Switzerland	PRJNA310684	SAMN10743838	ARS1	NovaSeq6000 2x150 bp	TruSeq PCR-free, FC-121-3001	10.5942	475	1.03215e+08		Bezoar goat	9	11.5486
APZ003	Appenzell Goat	Switzerland	PRJNA310684	SAMN10743839	ARS1	NovaSeq6000 2x150 bp	TruSeq PCR-free, FC-121-3001	9.43018	461	9.1875e+07		Grisons striped goat	24	21.3445
APZ004	Appenzell Goat	Switzerland	PRJNA310684	SAMN10743840	ARS1	NovaSeq6000 2x150 bp	TruSeq PCR-free, FC-121-3001	12.5842	455	1.22604e+08		Capra grigia	12	22.5788
APZ005	Appenzell Goat	Switzerland	PRJNA310684	SAMN10743841	ARS1	NovaSeq6000 2x150 bp	TruSeq PCR-free, FC-121-3001	10.4275	459	1.01592e+08		Chamois colored	19	20.653
APZ015	Appenzell Goat	Switzerland	PRJNA310684	SAMN10743842	ARS1	NovaSeq6000 2x150 bp	TruSeq PCR-free, FC-121-3001	9.05499	394	8.82196e+07		Nera Verzasca Goat	24	17.1092
APZ017	Appenzell Goat	Switzerland	PRJNA310684	SAMN10743843	ARS1	NovaSeq6000 2x150 bp	TruSeq PCR-free, FC-121-3001	8.30964	392	8.0958e+07		Peacock goat	24	20.2624
APZ048	Appenzell Goat	Switzerland	PRJNA310684	SAMN10743844	ARS1	NovaSeq6000 2x150 bp	TruSeq PCR-free, FC-121-3001	10.9292	397	1.0648e+08		Booted Goat	24	16.9544
APZ061	Appenzell Goat	Switzerland	PRJNA310684	SAMN10743845	ARS1	NovaSeq6000 2x150 bp	TruSeq PCR-free, FC-121-3001	19.7553	401	1.92469e+08		Saanen goat	19	17.5555
APZ062	Appenzell Goat	Switzerland	PRJNA310684	SAMN10743846	ARS1	NovaSeq6000 2x150 bp	TruSeq PCR-free, FC-121-3001	10.1447	401	9.88363e+07		Toggenburger Goat	24	19.4557
APZ070	Appenzell Goat	Switzerland	PRJNA310684	SAMN10743847	ARS1	NovaSeq6000 2x150 bp	TruSeq PCR-free, FC-121-3001	11.2325	400	109434447		Valais Blacknecked Goat	23	25.9695
APZ071	Appenzell Goat	Switzerland	PRJNA310684	SAMN10743848	ARS1	NovaSeq6000 2x150 bp	TruSeq PCR-free, FC-121-3001	14.5663	402	141914224			226	19.608
APZ072	Appenzell Goat	Switzerland	PRJNA310684	SAMN10743849	ARS1	NovaSeq6000 2x150 bp	TruSeq PCR-free, FC-121-3001	25.3096	428	246582409
APZ073	Appenzell Goat	Switzerland	PRJNA310684	SAMN10743850	ARS1	NovaSeq6000 2x150 bp	TruSeq PCR-free, FC-121-3001	25.2186	424	245696412
APZ074	Appenzell Goat	Switzerland	PRJNA310684	SAMN10743851	ARS1	NovaSeq6000 2x150 bp	TruSeq PCR-free, FC-121-3001	27.0007	427	2.63059e+08
APZ075	Appenzell Goat	Switzerland	PRJNA310684	SAMN10743852	ARS1	NovaSeq6000 2x150 bp	TruSeq PCR-free, FC-121-3001	23.2646	427	2.26659e+08
APZ076	Appenzell Goat	Switzerland	PRJNA310684	SAMN10743853	ARS1	NovaSeq6000 2x150 bp	TruSeq PCR-free, FC-121-3001	28.6697	418	279319073
APZ077	Appenzell Goat	Switzerland	PRJNA310684	SAMN10743854	ARS1	NovaSeq6000 2x150 bp	TruSeq PCR-free, FC-121-3001	33.9048	426	330322368
APZ078	Appenzell Goat	Switzerland	PRJNA310684	SAMN10743855	ARS1	NovaSeq6000 2x150 bp	TruSeq PCR-free, FC-121-3001	29.2719	428	2.85186e+08
APZ079	Appenzell Goat	Switzerland	PRJNA310684	SAMN10743856	ARS1	NovaSeq6000 2x150 bp	TruSeq PCR-free, FC-121-3001	23.9969	421	233794008
APZ080	Appenzell Goat	Switzerland	PRJNA310684	SAMN10743857	ARS1	NovaSeq6000 2x150 bp	TruSeq PCR-free, FC-121-3001	15.2513	420	1.48588e+08
APZ081	Appenzell Goat	Switzerland	PRJNA310684	SAMN10743858	ARS1	NovaSeq6000 2x150 bp	TruSeq PCR-free, FC-121-3001	30.8607	419	300665136
APZ082	Appenzell Goat	Switzerland	PRJNA310684	SAMN10743859	ARS1	NovaSeq6000 2x150 bp	TruSeq PCR-free, FC-121-3001	15.0277	417	1.4641e+08
APZ083	Appenzell Goat	Switzerland	PRJNA310684	SAMN10743860	ARS1	NovaSeq6000 2x150 bp	TruSeq PCR-free, FC-121-3001	21.737	453	211776103
BEZ11_WGA	Bezoar goat	Turkey	PRJNA310684	SAMN12871735	ARS1	NovaSeq6000 2x150 bp	biomek TruSeq PCR-free, FC-121-3001	9.4833	374	94639083
BEZ12_WGA	Bezoar goat	Turkey	PRJNA310684	SAMN12871736	ARS1	NovaSeq6000 2x150 bp	biomek TruSeq PCR-free, FC-121-3001	10.8143	375	108540959
BEZ13_WGA	Bezoar goat	Turkey	PRJNA310684	SAMN12871737	ARS1	NovaSeq6000 2x150 bp	biomek TruSeq PCR-free, FC-121-3001	13.2892	377	132266678
BEZ15_WGA	Bezoar goat	Turkey	PRJNA310684	SAMN12871738	ARS1	NovaSeq6000 2x150 bp	biomek TruSeq PCR-free, FC-121-3001	9.1682	308	91561721
BEZ16_WGA	Bezoar goat	Turkey	PRJNA310684	SAMN12871739	ARS1	NovaSeq6000 2x150 bp	biomek TruSeq PCR-free, FC-121-3001	12.6685	303	126120888
BEZ18_WGA	Bezoar goat	Turkey	PRJNA310684	SAMN12871741	ARS1	NovaSeq6000 2x150 bp	biomek TruSeq PCR-free, FC-121-3001	10.3705	301	103515398
BEZ19_WGA	Bezoar goat	Turkey	PRJNA310684	SAMN12871742	ARS1	NovaSeq6000 2x150 bp	biomek TruSeq PCR-free, FC-121-3001	14.589	310	144915986
BEZ20_WGA	Bezoar goat	Turkey	PRJNA310684	SAMN12871743	ARS1	NovaSeq6000 2x150 bp	biomek TruSeq PCR-free, FC-121-3001	11.4702	310	126124862
BEZ21_WGA	Bezoar goat	Turkey	PRJNA310684	SAMN12871744	ARS1	NovaSeq6000 2x150 bp	biomek TruSeq PCR-free, FC-121-3001	12.0839	309	120213152
BST008	Grisons striped goat	Switzerland	PRJNA310684	SAMN10743861	ARS1	NovaSeq6000 2x150 bp	TruSeq PCR-free, FC-121-3001	20.0453	467	1.95295e+08
BST009	Grisons striped goat	Switzerland	PRJNA310684	SAMN10743862	ARS1	NovaSeq6000 2x150 bp	TruSeq PCR-free, FC-121-3001	21.4134	441	208623254
BST010	Grisons striped goat	Switzerland	PRJNA310684	SAMN10743863	ARS1	NovaSeq6000 2x150 bp	TruSeq PCR-free, FC-121-3001	19.061	470	185705226
BST021	Grisons striped goat	Switzerland	PRJNA310684	SAMN10743864	ARS1	NovaSeq6000 2x150 bp	TruSeq PCR-free, FC-121-3001	34.9198	441	3.40212e+08
BST025	Grisons striped goat	Switzerland	PRJNA310684	SAMN10743865	ARS1	NovaSeq6000 2x150 bp	TruSeq PCR-free, FC-121-3001	24.0775	440	234578901
BST027	Grisons striped goat	Switzerland	PRJNA310684	SAMN10743866	ARS1	NovaSeq6000 2x150 bp	TruSeq PCR-free, FC-121-3001	24.9983	444	2.43549e+08
BST031	Grisons striped goat	Switzerland	PRJNA310684	SAMN10743867	ARS1	NovaSeq6000 2x150 bp	TruSeq PCR-free, FC-121-3001	35.5079	437	345941566
BST034	Grisons striped goat	Switzerland	PRJNA310684	SAMN10743868	ARS1	NovaSeq6000 2x150 bp	TruSeq PCR-free, FC-121-3001	25.3493	447	246969111
BST035	Grisons striped goat	Switzerland	PRJNA310684	SAMN10743869	ARS1	NovaSeq6000 2x150 bp	TruSeq PCR-free, FC-121-3001	32.8715	431	3.20256e+08
BST037	Grisons striped goat	Switzerland	PRJNA310684	SAMN10743870	ARS1	NovaSeq6000 2x150 bp	TruSeq PCR-free, FC-121-3001	16.5674	406	161410439
BST062	Grisons striped goat	Switzerland	PRJNA310684	SAMN10743871	ARS1	NovaSeq6000 2x150 bp	TruSeq PCR-free, FC-121-3001	22.4911	438	2.19123e+08
BST077	Grisons striped goat	Switzerland	PRJNA310684	SAMN10743872	ARS1	NovaSeq6000 2x150 bp	TruSeq PCR-free, FC-121-3001	25.8055	437	251414136
BST088	Grisons striped goat	Switzerland	PRJNA310684	SAMN10743873	ARS1	NovaSeq6000 2x150 bp	TruSeq PCR-free, FC-121-3001	13.5751	445	132257537
BST093	Grisons striped goat	Switzerland	PRJNA310684	SAMN10743874	ARS1	NovaSeq6000 2x150 bp	TruSeq PCR-free, FC-121-3001	11.8424	463	1.15376e+08
BST097	Grisons striped goat	Switzerland	PRJNA310684	SAMN10743875	ARS1	NovaSeq6000 2x150 bp	TruSeq PCR-free, FC-121-3001	17.403	451	169551376
BST098	Grisons striped goat	Switzerland	PRJNA310684	SAMN10743876	ARS1	NovaSeq6000 2x150 bp	TruSeq PCR-free, FC-121-3001	8.78627	464	85601628
BST106	Grisons striped goat	Switzerland	PRJNA310684	SAMN10743877	ARS1	NovaSeq6000 2x150 bp	TruSeq PCR-free, FC-121-3001	27.9479	432	272287239
BST114	Grisons striped goat	Switzerland	PRJNA310684	SAMN10743878	ARS1	NovaSeq6000 2x150 bp	TruSeq PCR-free, FC-121-3001	11.1583	470	108711508
BST118	Grisons striped goat	Switzerland	PRJNA310684	SAMN10743879	ARS1	NovaSeq6000 2x150 bp	TruSeq PCR-free, FC-121-3001	10.0427	467	9.7843e+07
BST120	Grisons striped goat	Switzerland	PRJNA310684	SAMN10743880	ARS1	NovaSeq6000 2x150 bp	TruSeq PCR-free, FC-121-3001	26.9734	435	2.62792e+08
BST126	Grisons striped goat	Switzerland	PRJNA310684	SAMN10743881	ARS1	NovaSeq6000 2x150 bp	TruSeq PCR-free, FC-121-3001	35.2293	424	343226521
BST131	Grisons striped goat	Switzerland	PRJNA310684	SAMN07551950	ARS1	HiSeq3000 2x150 bp	TruSeq PCR-free, FC-121-3001	23.1396	414	225440754
BST149	Grisons striped goat	Switzerland	PRJNA310684	SAMN10743882	ARS1	NovaSeq6000 2x150 bp	TruSeq PCR-free, FC-121-3001	11.2933	471	110027098
BST150	Grisons striped goat	Switzerland	PRJNA310684	SAMN10743883	ARS1	NovaSeq6000 2x150 bp	TruSeq PCR-free, FC-121-3001	11.7687	473	1.14659e+08
CAG088	Capra grigia	Switzerland	PRJNA310684	SAMN14090019	ARS1	NovaSeq6000 2x150 bp	biomek TruSeq PCR-free, FC-121-3001	25.2405	383	249727535
CAG089	Capra grigia	Switzerland	PRJNA310684	SAMN14090020	ARS1	NovaSeq6000 2x150 bp	biomek TruSeq PCR-free, FC-121-3001	19.5622	382	193392173
CAG090	Capra grigia	Switzerland	PRJNA310684	SAMN15666305	ARS1	NovaSeq6000 2x150 bp	biomek TruSeq PCR-free, FC-121-3001	19.3889	396	190770246
CAG091	Capra grigia	Switzerland	PRJNA310684	SAMN14090021	ARS1	NovaSeq6000 2x150 bp	biomek TruSeq PCR-free, FC-121-3001	26.4694	368	261287032
CAG092	Capra grigia	Switzerland	PRJNA310684	SAMN14090022	ARS1	NovaSeq6000 2x150 bp	biomek TruSeq PCR-free, FC-121-3001	16.6157	390	164180779
CAG093	Capra grigia	Switzerland	PRJNA310684	SAMN14090023	ARS1	NovaSeq6000 2x150 bp	biomek TruSeq PCR-free, FC-121-3001	24.0569	383	237462802
CAG094	Capra grigia	Switzerland	PRJNA310684	SAMN14090024	ARS1	NovaSeq6000 2x150 bp	biomek TruSeq PCR-free, FC-121-3001	19.2968	380	190523509
CAG095	Capra grigia	Switzerland	PRJNA310684	SAMN14090025	ARS1	NovaSeq6000 2x150 bp	biomek TruSeq PCR-free, FC-121-3001	15.9673	377	157456690
CAG096	Capra grigia	Switzerland	PRJNA310684	SAMN14090026	ARS1	NovaSeq6000 2x150 bp	biomek TruSeq PCR-free, FC-121-3001	25.7945	376	254148174
CAG097	Capra grigia	Switzerland	PRJNA310684	SAMN14090027	ARS1	NovaSeq6000 2x150 bp	biomek TruSeq PCR-free, FC-121-3001	21.9546	374	216360841
CAG099	Capra grigia	Switzerland	PRJNA310684	SAMN15666306	ARS1	NovaSeq6000 2x150 bp	biomek TruSeq PCR-free, FC-121-3001	22.3397	380	219741336
CAG100	Capra grigia	Switzerland	PRJNA310684	SAMN14090028	ARS1	NovaSeq6000 2x150 bp	biomek TruSeq PCR-free, FC-121-3001	34.259	374	337866521
CHCH-ALP-0236	Chamois colored	France	PRJEB37122	ERS4425000	ARS1	Illumina HiSeq 4000 2x150 bp	NA	13.495	298	264907962
CHCH-ALP-0246	Chamois colored	France	PRJEB37122	ERS4425001	ARS1	Illumina HiSeq 4000 2x150 bp	NA	13.6636	291	267826332
CHCH-ALP-0256	Chamois colored	France	PRJEB37122	ERS4425002	ARS1	Illumina HiSeq 4000 2x150 bp	NA	12.1543	292	238381271
CHCH-ALP-0263	Chamois colored	France	PRJEB37122	ERS4425003	ARS1	Illumina HiSeq 4000 2x150 bp	NA	16.1271	289	315967985
CHCH-SAA-0115	Saanen goat	France	PRJEB37122	ERS4425009	ARS1	Illumina HiSeq 4000 2x150 bp	NA	12.6553	288	248243345
CHCH-SAA-0130	Saanen goat	France	PRJEB37122	ERS4425010	ARS1	Illumina HiSeq 4000 2x150 bp	NA	12.7735	280	250229909
CHCH-SAA-0133	Saanen goat	France	PRJEB37122	ERS4425011	ARS1	Illumina HiSeq 4000 2x150 bp	NA	11.1727	284	218861508
CHCH-SAA-0141	Saanen goat	France	PRJEB37122	ERS4425012	ARS1	Illumina HiSeq 4000 2x150 bp	NA	11.584	301	227508131
GFG130	Chamois colored	Switzerland	PRJNA310684	SAMN14090029	ARS1	NovaSeq6000 2x150 bp	biomek TruSeq PCR-free, FC-121-3001	22.295	383	220542995
GFG133	Chamois colored	Switzerland	PRJNA310684	SAMN14090030	ARS1	NovaSeq6000 2x150 bp	biomek TruSeq PCR-free, FC-121-3001	19.1866	379	189870276
GFG138	Chamois colored	Switzerland	PRJNA310684	SAMN14090031	ARS1	NovaSeq6000 2x150 bp	biomek TruSeq PCR-free, FC-121-3001	33.8579	388	335951202
GFG149	Chamois colored	Switzerland	PRJNA310684	SAMN14090032	ARS1	NovaSeq6000 2x150 bp	biomek TruSeq PCR-free, FC-121-3001	22.6027	379	223301534
GFG152	Chamois colored	Switzerland	PRJNA310684	SAMN14090033	ARS1	NovaSeq6000 2x150 bp	biomek TruSeq PCR-free, FC-121-3001	11.7331	392	115895777
GFG153	Chamois colored	Switzerland	PRJNA310684	SAMN14090034	ARS1	NovaSeq6000 2x150 bp	biomek TruSeq PCR-free, FC-121-3001	19.0588	386	188671182
GFG156	Chamois colored	Switzerland	PRJNA310684	SAMN14090035	ARS1	NovaSeq6000 2x150 bp	biomek TruSeq PCR-free, FC-121-3001	20.973	390	208229209
GFG161	Chamois colored	Switzerland	PRJNA310684	SAMN14090036	ARS1	NovaSeq6000 2x150 bp	biomek TruSeq PCR-free, FC-121-3001	27.5408	384	273071767
GFG162	Chamois colored	Switzerland	PRJNA310684	SAMN14090037	ARS1	NovaSeq6000 2x150 bp	biomek TruSeq PCR-free, FC-121-3001	16.9884	381	167951848
GFG164	Chamois colored	Switzerland	PRJNA310684	SAMN14090038	ARS1	NovaSeq6000 2x150 bp	biomek TruSeq PCR-free, FC-121-3001	19.1745	383	189713978
GFG170	Chamois colored	Switzerland	PRJNA310684	SAMN14090039	ARS1	NovaSeq6000 2x150 bp	biomek TruSeq PCR-free, FC-121-3001	21.4235	381	212285382
GFG199	Chamois colored	Switzerland	PRJNA310684	SAMN14090041	ARS1	NovaSeq6000 2x150 bp	biomek TruSeq PCR-free, FC-121-3001	24.2219	382	239756024
GFG202	Chamois colored	Switzerland	PRJNA310684	SAMN14090042	ARS1	NovaSeq6000 2x150 bp	biomek TruSeq PCR-free, FC-121-3001	37.3498	378	369748788
GFG212	Chamois colored	Switzerland	PRJNA310684	SAMN14090043	ARS1	NovaSeq6000 2x150 bp	biomek TruSeq PCR-free, FC-121-3001	24.6704	384	244705682
GFG220	Chamois colored	Switzerland	PRJNA310684	SAMN12871745	ARS1	NovaSeq6000 2x150 bp	TruSeq PCR-free, FC-121-3001	15.89	664	160087185
NER001	Nera Verzasca Goat	Switzerland	PRJNA310684	SAMN12871746	ARS1	NovaSeq6000 2x150 bp	biomek TruSeq PCR-free, FC-121-3001	28.69	649	289167860
NER002	Nera Verzasca Goat	Switzerland	PRJNA310684	SAMN12871747	ARS1	NovaSeq6000 2x150 bp	biomek TruSeq PCR-free, FC-121-3001	25.58	651	258589868
NER011	Nera Verzasca Goat	Switzerland	PRJNA310684	SAMN12871748	ARS1	NovaSeq6000 2x150 bp	biomek TruSeq PCR-free, FC-121-3001	25.29	652	254644862
NER014	Nera Verzasca Goat	Switzerland	PRJNA310684	SAMN12871749	ARS1	NovaSeq6000 2x150 bp	biomek TruSeq PCR-free, FC-121-3001	18.51	657	185470196
NER019	Nera Verzasca Goat	Switzerland	PRJNA310684	SAMN12871750	ARS1	NovaSeq6000 2x150 bp	biomek TruSeq PCR-free, FC-121-3001	15.77	658	159586546
NER021	Nera Verzasca Goat	Switzerland	PRJNA310684	SAMN12871751	ARS1	NovaSeq6000 2x150 bp	biomek TruSeq PCR-free, FC-121-3001	11.97	641	119836755
NER044	Nera Verzasca Goat	Switzerland	PRJNA310684	SAMN12871752	ARS1	NovaSeq6000 2x150 bp	biomek TruSeq PCR-free, FC-121-3001	13	658	130994119
NER045	Nera Verzasca Goat	Switzerland	PRJNA310684	SAMN12871753	ARS1	NovaSeq6000 2x150 bp	biomek TruSeq PCR-free, FC-121-3001	15.46	664	154833081
NER070	Nera Verzasca Goat	Switzerland	PRJNA310684	SAMN12871754	ARS1	NovaSeq6000 2x150 bp	biomek TruSeq PCR-free, FC-121-3001	15.16	653	152102550
NER071	Nera Verzasca Goat	Switzerland	PRJNA310684	SAMN12871755	ARS1	NovaSeq6000 2x150 bp	biomek TruSeq PCR-free, FC-121-3001	17.54	659	176009928
NER072	Nera Verzasca Goat	Switzerland	PRJNA310684	SAMN12871756	ARS1	NovaSeq6000 2x150 bp	biomek TruSeq PCR-free, FC-121-3001	19.95	655	200088319
NER073	Nera Verzasca Goat	Switzerland	PRJNA310684	SAMN12871757	ARS1	NovaSeq6000 2x150 bp	biomek TruSeq PCR-free, FC-121-3001	19.21	652	192149629
NER074	Nera Verzasca Goat	Switzerland	PRJNA310684	SAMN12871758	ARS1	NovaSeq6000 2x150 bp	biomek TruSeq PCR-free, FC-121-3001	17.9	653	179772727
NER076	Nera Verzasca Goat	Switzerland	PRJNA310684	SAMN12871759	ARS1	NovaSeq6000 2x150 bp	biomek TruSeq PCR-free, FC-121-3001	22.81	652	228215234
NER077	Nera Verzasca Goat	Switzerland	PRJNA310684	SAMN12871760	ARS1	NovaSeq6000 2x150 bp	biomek TruSeq PCR-free, FC-121-3001	12.47	664	125393174
NER078	Nera Verzasca Goat	Switzerland	PRJNA310684	SAMN12871761	ARS1	NovaSeq6000 2x150 bp	biomek TruSeq PCR-free, FC-121-3001	13.87	647	142833817
NER079	Nera Verzasca Goat	Switzerland	PRJNA310684	SAMN12871762	ARS1	NovaSeq6000 2x150 bp	biomek TruSeq PCR-free, FC-121-3001	12.27	655	123323429
NER080	Nera Verzasca Goat	Switzerland	PRJNA310684	SAMN12871763	ARS1	NovaSeq6000 2x150 bp	biomek TruSeq PCR-free, FC-121-3001	12.93	648	129216464
NER081	Nera Verzasca Goat	Switzerland	PRJNA310684	SAMN12871764	ARS1	NovaSeq6000 2x150 bp	biomek TruSeq PCR-free, FC-121-3001	13.48	648	135300188
NER084	Nera Verzasca Goat	Switzerland	PRJNA310684	SAMN12871765	ARS1	NovaSeq6000 2x150 bp	biomek TruSeq PCR-free, FC-121-3001	12.1	642	121015980
NER085	Nera Verzasca Goat	Switzerland	PRJNA310684	SAMN12871766	ARS1	NovaSeq6000 2x150 bp	biomek TruSeq PCR-free, FC-121-3001	21.16	653	211953082
NER086	Nera Verzasca Goat	Switzerland	PRJNA310684	SAMN12871767	ARS1	NovaSeq6000 2x150 bp	biomek TruSeq PCR-free, FC-121-3001	12.49	640	124919681
NER087	Nera Verzasca Goat	Switzerland	PRJNA310684	SAMN12871768	ARS1	NovaSeq6000 2x150 bp	biomek TruSeq PCR-free, FC-121-3001	17.26	658	172887954
NER088	Nera Verzasca Goat	Switzerland	PRJNA310684	SAMN12871769	ARS1	NovaSeq6000 2x150 bp	biomek TruSeq PCR-free, FC-121-3001	15.75	652	158166381
PFA021	Peacock goat	Switzerland	PRJNA310684	SAMN10743884	ARS1	NovaSeq6000 2x150 bp	TruSeq PCR-free, FC-121-3001	15.6273	486	1.52251e+08
PFA024	Peacock goat	Switzerland	PRJNA310684	SAMN10743885	ARS1	NovaSeq6000 2x150 bp	TruSeq PCR-free, FC-121-3001	13.3028	476	129604654
PFA026	Peacock goat	Switzerland	PRJNA310684	SAMN10743886	ARS1	NovaSeq6000 2x150 bp	TruSeq PCR-free, FC-121-3001	14.7864	468	1.44059e+08
PFA029	Peacock goat	Switzerland	PRJNA310684	SAMN10743887	ARS1	NovaSeq6000 2x150 bp	TruSeq PCR-free, FC-121-3001	12.7523	465	124241130
PFA033	Peacock goat	Switzerland	PRJNA310684	SAMN10743888	ARS1	NovaSeq6000 2x150 bp	TruSeq PCR-free, FC-121-3001	21.5484	415	209938200
PFA035	Peacock goat	Switzerland	PRJNA310684	SAMN10743889	ARS1	NovaSeq6000 2x150 bp	TruSeq PCR-free, FC-121-3001	22.8908	452	2.23018e+08
PFA036	Peacock goat	Switzerland	PRJNA310684	SAMN10743890	ARS1	NovaSeq6000 2x150 bp	TruSeq PCR-free, FC-121-3001	12.1756	453	118622651
PFA045	Peacock goat	Switzerland	PRJNA310684	SAMN10743891	ARS1	NovaSeq6000 2x150 bp	TruSeq PCR-free, FC-121-3001	28.7778	424	280372560
PFA046	Peacock goat	Switzerland	PRJNA310684	SAMN10743892	ARS1	NovaSeq6000 2x150 bp	TruSeq PCR-free, FC-121-3001	12.1462	425	118335856
PFA047	Peacock goat	Switzerland	PRJNA310684	SAMN10743893	ARS1	NovaSeq6000 2x150 bp	TruSeq PCR-free, FC-121-3001	32.5503	426	317126661
PFA048	Peacock goat	Switzerland	PRJNA310684	SAMN10743894	ARS1	NovaSeq6000 2x150 bp	TruSeq PCR-free, FC-121-3001	10.9838	430	1.07012e+08
PFA049	Peacock goat	Switzerland	PRJNA310684	SAMN10743895	ARS1	NovaSeq6000 2x150 bp	TruSeq PCR-free, FC-121-3001	18.1017	468	176358818
PFA050	Peacock goat	Switzerland	PRJNA310684	SAMN10743896	ARS1	NovaSeq6000 2x150 bp	TruSeq PCR-free, FC-121-3001	28.7668	423	280265392
PFA051	Peacock goat	Switzerland	PRJNA310684	SAMN10743897	ARS1	NovaSeq6000 2x150 bp	TruSeq PCR-free, FC-121-3001	25.4422	426	247874416
PFA052	Peacock goat	Switzerland	PRJNA310684	SAMN10743898	ARS1	NovaSeq6000 2x150 bp	TruSeq PCR-free, FC-121-3001	23.3869	417	227850113
PFA053	Peacock goat	Switzerland	PRJNA310684	SAMN10743899	ARS1	NovaSeq6000 2x150 bp	TruSeq PCR-free, FC-121-3001	24.4656	425	238359950
PFA054	Peacock goat	Switzerland	PRJNA310684	SAMN10743900	ARS1	NovaSeq6000 2x150 bp	TruSeq PCR-free, FC-121-3001	27.5949	429	2.68848e+08
PFA055	Peacock goat	Switzerland	PRJNA310684	SAMN10743901	ARS1	NovaSeq6000 2x150 bp	TruSeq PCR-free, FC-121-3001	35.1171	426	3.42134e+08
PFA056	Peacock goat	Switzerland	PRJNA310684	SAMN10743902	ARS1	NovaSeq6000 2x150 bp	TruSeq PCR-free, FC-121-3001	11.8105	419	115065494
PFA057	Peacock goat	Switzerland	PRJNA310684	SAMN10743903	ARS1	NovaSeq6000 2x150 bp	TruSeq PCR-free, FC-121-3001	14.4115	486	140406648
PFA058	Peacock goat	Switzerland	PRJNA310684	SAMN10743904	ARS1	NovaSeq6000 2x150 bp	TruSeq PCR-free, FC-121-3001	22.267	422	216939960
PFA059	Peacock goat	Switzerland	PRJNA310684	SAMN10743905	ARS1	NovaSeq6000 2x150 bp	TruSeq PCR-free, FC-121-3001	22.5742	477	2.19933e+08
PFA064	Peacock goat	Switzerland	PRJNA310684	SAMN10743906	ARS1	NovaSeq6000 2x150 bp	TruSeq PCR-free, FC-121-3001	15.1952	494	1.48041e+08
PFA072	Peacock goat	Switzerland	PRJNA310684	SAMN10743907	ARS1	NovaSeq6000 2x150 bp	TruSeq PCR-free, FC-121-3001	19.6218	486	1.91168e+08
SAN015	Saanen goat	Switzerland	PRJNA310684	SAMN14090044	ARS1	NovaSeq6000 2x150 bp	biomek TruSeq PCR-free, FC-121-3001	20.3764	376	203779203
SAN016	Saanen goat	Switzerland	PRJNA310684	SAMN14090045	ARS1	NovaSeq6000 2x150 bp	biomek TruSeq PCR-free, FC-121-3001	9.418	368	93486990
SAN017	Saanen goat	Switzerland	PRJNA310684	SAMN14090046	ARS1	NovaSeq6000 2x150 bp	biomek TruSeq PCR-free, FC-121-3001	17.1198	383	169278358
SAN041	Saanen goat	Switzerland	PRJNA310684	SAMN04453657	ARS1	HiSeq2000 2x128 bp; HiSeq3000 2x150 bp	TruSeq PCR-free, FC-121-3001	13.75	340.51	105380480
SAN044	Saanen goat	Switzerland	PRJNA310684	SAMN14090047	ARS1	NovaSeq6000 2x150 bp	biomek TruSeq PCR-free, FC-121-3001	17.704	370	175854215
SAN049_2	Saanen goat	Switzerland	PRJNA310684	SAMN04453658	ARS1	HiSeq2000 2x100 bp/ HiSeq3000 2x150 bp	TruSeq v2, FC-121-2001/ TruSeq PCR-free, FC-121-3001	31.15	321.53	159752909
SAN057	Saanen goat	Switzerland	PRJNA310684	SAMN14090048	ARS1	NovaSeq6000 2x150 bp	biomek TruSeq PCR-free, FC-121-3001	23.8814	377	236802788
SAN064	Saanen goat	Switzerland	PRJNA310684	SAMN14090049	ARS1	NovaSeq6000 2x150 bp	biomek TruSeq PCR-free, FC-121-3001	10.852	366	108375628
SAN067	Saanen goat	Switzerland	PRJNA310684	SAMN14090050	ARS1	NovaSeq6000 2x150 bp	biomek TruSeq PCR-free, FC-121-3001	21.5445	364	213651476
SAN069	Saanen goat	Switzerland	PRJNA310684	SAMN14090051	ARS1	NovaSeq6000 2x150 bp	biomek TruSeq PCR-free, FC-121-3001	13.0045	378	129019024
SAN078	Saanen goat	Switzerland	PRJNA310684	SAMN14090052	ARS1	NovaSeq6000 2x150 bp	biomek TruSeq PCR-free, FC-121-3001	14.7092	378	146000963
SAN081	Saanen goat	Switzerland	PRJNA310684	SAMN04453660	ARS1	HiSeq2000 2x128 bp; HiSeq3000 2x150 bp	TruSeq PCR-free, FC-121-3001	25.63	353.85	143030939
SAN125	Saanen goat	Switzerland	PRJNA310684	SAMN14090053	ARS1	NovaSeq6000 2x150 bp	biomek TruSeq PCR-free, FC-121-3001	21.1344	379	209696387
SAN126	Saanen goat	Switzerland	PRJNA310684	SAMN14090054	ARS1	NovaSeq6000 2x150 bp	biomek TruSeq PCR-free, FC-121-3001	23.9193	382	236791279
SAN135	Saanen goat	Switzerland	PRJNA310684	SAMN14090055	ARS1	NovaSeq6000 2x150 bp	biomek TruSeq PCR-free, FC-121-3001	21.1751	382	209604574
STG003	Booted Goat	Switzerland	PRJNA310684	SAMN10743908	ARS1	NovaSeq6000 2x150 bp	TruSeq PCR-free, FC-121-3001	9.91193	404	96568510
STG008	Booted Goat	Switzerland	PRJNA310684	SAMN10743909	ARS1	NovaSeq6000 2x150 bp	TruSeq PCR-free, FC-121-3001	8.82567	410	8.59854e+07
STG010	Booted Goat	Switzerland	PRJNA310684	SAMN10743910	ARS1	NovaSeq6000 2x150 bp	TruSeq PCR-free, FC-121-3001	19.6487	457	191430765
STG011	Booted Goat	Switzerland	PRJNA310684	SAMN10743911	ARS1	NovaSeq6000 2x150 bp	TruSeq PCR-free, FC-121-3001	10.5112	414	1.02407e+08
STG012	Booted Goat	Switzerland	PRJNA310684	SAMN10743912	ARS1	NovaSeq6000 2x150 bp	TruSeq PCR-free, FC-121-3001	16.8239	458	1.6391e+08
STG020	Booted Goat	Switzerland	PRJNA310684	SAMN10743913	ARS1	NovaSeq6000 2x150 bp	TruSeq PCR-free, FC-121-3001	8.37635	461	81607866
STG026	Booted Goat	Switzerland	PRJNA310684	SAMN10743914	ARS1	NovaSeq6000 2x150 bp	TruSeq PCR-free, FC-121-3001	8.54817	454	8.32819e+07
STG028	Booted Goat	Switzerland	PRJNA310684	SAMN10743915	ARS1	NovaSeq6000 2x150 bp	TruSeq PCR-free, FC-121-3001	18.6804	459	181996483
STG041	Booted Goat	Switzerland	PRJNA310684	SAMN10743916	ARS1	NovaSeq6000 2x150 bp	TruSeq PCR-free, FC-121-3001	10.3869	457	1.01196e+08
STG056	Booted Goat	Switzerland	PRJNA310684	SAMN10743917	ARS1	NovaSeq6000 2x150 bp	TruSeq PCR-free, FC-121-3001	8.50385	445	82850090
STG058	Booted Goat	Switzerland	PRJNA310684	SAMN10743918	ARS1	NovaSeq6000 2x150 bp	TruSeq PCR-free, FC-121-3001	9.56275	452	93166548
STG060	Booted Goat	Switzerland	PRJNA310684	SAMN10743919	ARS1	NovaSeq6000 2x150 bp	TruSeq PCR-free, FC-121-3001	23.788	460	231758573
STG062	Booted Goat	Switzerland	PRJNA310684	SAMN10743920	ARS1	NovaSeq6000 2x150 bp	TruSeq PCR-free, FC-121-3001	11.8222	461	1.1518e+08
STG075	Booted Goat	Switzerland	PRJNA310684	SAMN10743921	ARS1	NovaSeq6000 2x150 bp	TruSeq PCR-free, FC-121-3001	19.5139	467	1.90117e+08
STG077	Booted Goat	Switzerland	PRJNA310684	SAMN10743922	ARS1	NovaSeq6000 2x150 bp	TruSeq PCR-free, FC-121-3001	17.2208	452	167776444
STG078	Booted Goat	Switzerland	PRJNA310684	SAMN10743923	ARS1	NovaSeq6000 2x150 bp	TruSeq PCR-free, FC-121-3001	18.2422	443	1.77727e+08
STG079	Booted Goat	Switzerland	PRJNA310684	SAMN10743924	ARS1	NovaSeq6000 2x150 bp	TruSeq PCR-free, FC-121-3001	23.568	471	229615357
STG080	Booted Goat	Switzerland	PRJNA310684	SAMN10743925	ARS1	NovaSeq6000 2x150 bp	TruSeq PCR-free, FC-121-3001	14.3705	487	140006506
STG081	Booted Goat	Switzerland	PRJNA310684	SAMN10743926	ARS1	NovaSeq6000 2x150 bp	TruSeq PCR-free, FC-121-3001	15.1662	485	147759126
STG082	Booted Goat	Switzerland	PRJNA310684	SAMN10743927	ARS1	NovaSeq6000 2x150 bp	TruSeq PCR-free, FC-121-3001	20.972	451	204323044
STG083	Booted Goat	Switzerland	PRJNA310684	SAMN10743928	ARS1	NovaSeq6000 2x150 bp	TruSeq PCR-free, FC-121-3001	23.0905	454	224962607
STG084	Booted Goat	Switzerland	PRJNA310684	SAMN10743929	ARS1	NovaSeq6000 2x150 bp	TruSeq PCR-free, FC-121-3001	38.3634	446	373761488
STG085	Booted Goat	Switzerland	PRJNA310684	SAMN10743930	ARS1	NovaSeq6000 2x150 bp	TruSeq PCR-free, FC-121-3001	23.8365	457	232230323
STG086	Booted Goat	Switzerland	PRJNA310684	SAMN10743931	ARS1	NovaSeq6000 2x150 bp	TruSeq PCR-free, FC-121-3001	27.1716	456	264723056
TOG001	Toggenburger Goat	Switzerland	PRJNA310684	SAMN12871770	ARS1	NovaSeq6000 2x150 bp	biomek TruSeq PCR-free, FC-121-3001	13.9655	358	140311205
TOG002	Toggenburger Goat	Switzerland	PRJNA310684	SAMN12871771	ARS1	NovaSeq6000 2x150 bp	biomek TruSeq PCR-free, FC-121-3001	21.3686	369	213404628
TOG007	Toggenburger Goat	Switzerland	PRJNA310684	SAMN12871772	ARS1	NovaSeq6000 2x150 bp	biomek TruSeq PCR-free, FC-121-3001	18.8361	370	187737160
TOG011	Toggenburger Goat	Switzerland	PRJNA310684	SAMN12871773	ARS1	NovaSeq6000 2x150 bp	biomek TruSeq PCR-free, FC-121-3001	18.7514	372	187040463
TOG014	Toggenburger Goat	Switzerland	PRJNA310684	SAMN12871774	ARS1	NovaSeq6000 2x150 bp	biomek TruSeq PCR-free, FC-121-3001	18.1043	372	180826089
TOG016	Toggenburger Goat	Switzerland	PRJNA310684	SAMN12871775	ARS1	NovaSeq6000 2x150 bp	biomek TruSeq PCR-free, FC-121-3001	13.4683	371	134232030
TOG028	Toggenburger Goat	Switzerland	PRJNA310684	SAMN12871776	ARS1	NovaSeq6000 2x150 bp	biomek TruSeq PCR-free, FC-121-3001	19.6719	358	197069013
TOG034	Toggenburger Goat	Switzerland	PRJNA310684	SAMN12871777	ARS1	NovaSeq6000 2x150 bp	biomek TruSeq PCR-free, FC-121-3001	12.3406	337	123884447
TOG038	Toggenburger Goat	Switzerland	PRJNA310684	SAMN12871778	ARS1	NovaSeq6000 2x150 bp	biomek TruSeq PCR-free, FC-121-3001	16.7549	372	167264850
TOG041	Toggenburger Goat	Switzerland	PRJNA310684	SAMN12871779	ARS1	NovaSeq6000 2x150 bp	biomek TruSeq PCR-free, FC-121-3001	24.1934	349	241488989
TOG046	Toggenburger Goat	Switzerland	PRJNA310684	SAMN12871780	ARS1	NovaSeq6000 2x150 bp	biomek TruSeq PCR-free, FC-121-3001	10.65	354	106485320
TOG049	Toggenburger Goat	Switzerland	PRJNA310684	SAMN12871781	ARS1	NovaSeq6000 2x150 bp	biomek TruSeq PCR-free, FC-121-3001	17.1838	368	171264210
TOG093	Toggenburger Goat	Switzerland	PRJNA310684	SAMN12871782	ARS1	NovaSeq6000 2x150 bp	TruSeq PCR-free, FC-121-3001	22.4285	346	222912389
TOG094	Toggenburger Goat	Switzerland	PRJNA310684	SAMN12871783	ARS1	NovaSeq6000 2x150 bp	TruSeq PCR-free, FC-121-3001	26.1187	362	259635562
TOG096	Toggenburger Goat	Switzerland	PRJNA310684	SAMN12871784	ARS1	NovaSeq6000 2x150 bp	TruSeq PCR-free, FC-121-3001	23.0673	329	229354237
TOG097	Toggenburger Goat	Switzerland	PRJNA310684	SAMN12871785	ARS1	NovaSeq6000 2x150 bp	TruSeq PCR-free, FC-121-3001	21.2872	329	211528503
TOG098	Toggenburger Goat	Switzerland	PRJNA310684	SAMN12871786	ARS1	NovaSeq6000 2x150 bp	biomek TruSeq PCR-free, FC-121-3001	18.6413	370	187058570
TOG099	Toggenburger Goat	Switzerland	PRJNA310684	SAMN12871787	ARS1	NovaSeq6000 2x150 bp	biomek TruSeq PCR-free, FC-121-3001	22.0618	367	220199690
TOG100	Toggenburger Goat	Switzerland	PRJNA310684	SAMN12871788	ARS1	NovaSeq6000 2x150 bp	biomek TruSeq PCR-free, FC-121-3001	18.6509	372	185480882
TOG101	Toggenburger Goat	Switzerland	PRJNA310684	SAMN12871789	ARS1	NovaSeq6000 2x150 bp	biomek TruSeq PCR-free, FC-121-3001	22.7266	356	226527177
TOG102	Toggenburger Goat	Switzerland	PRJNA310684	SAMN12871790	ARS1	NovaSeq6000 2x150 bp	biomek TruSeq PCR-free, FC-121-3001	14.5346	372	144900223
TOG103	Toggenburger Goat	Switzerland	PRJNA310684	SAMN12871791	ARS1	NovaSeq6000 2x150 bp	biomek TruSeq PCR-free, FC-121-3001	23.6812	369	235723638
TOG104	Toggenburger Goat	Switzerland	PRJNA310684	SAMN12871792	ARS1	NovaSeq6000 2x150 bp	TruSeq PCR-free, FC-121-3001	31.2214	332	309927371
TOG105	Toggenburger Goat	Switzerland	PRJNA310684	SAMN12871793	ARS1	NovaSeq6000 2x150 bp	TruSeq PCR-free, FC-121-3001	17.2292	354	171243139
VAG014	Valais Blacknecked Goat	Switzerland	PRJNA310684	SAMN10743932	ARS1	NovaSeq6000 2x150 bp	TruSeq PCR-free, FC-121-3001	27.3551	465	266511550
VAG021	Valais Blacknecked Goat	Switzerland	PRJNA310684	SAMN10743933	ARS1	NovaSeq6000 2x150 bp	TruSeq PCR-free, FC-121-3001	26.5208	469	2.58383e+08
VAG036	Valais Blacknecked Goat	Switzerland	PRJNA310684	SAMN10743934	ARS1	NovaSeq6000 2x150 bp	TruSeq PCR-free, FC-121-3001	24.3012	481	2.36758e+08
VAG048	Valais Blacknecked Goat	Switzerland	PRJNA310684	SAMN10743935	ARS1	NovaSeq6000 2x150 bp	TruSeq PCR-free, FC-121-3001	25.1424	476	2.44954e+08
VAG109	Valais Blacknecked Goat	Switzerland	PRJNA310684	SAMN10743936	ARS1	NovaSeq6000 2x150 bp	TruSeq PCR-free, FC-121-3001	22.9655	473	223744543
VAG114	Valais Blacknecked Goat	Switzerland	PRJNA310684	SAMN10743937	ARS1	NovaSeq6000 2x150 bp	TruSeq PCR-free, FC-121-3001	20.7699	472	202353747
VAG118	Valais Blacknecked Goat	Switzerland	PRJNA310684	SAMN10743938	ARS1	NovaSeq6000 2x150 bp	TruSeq PCR-free, FC-121-3001	22.9669	464	2.23758e+08
VAG124	Valais Blacknecked Goat	Switzerland	PRJNA310684	SAMN10743939	ARS1	NovaSeq6000 2x150 bp	TruSeq PCR-free, FC-121-3001	31.2226	468	3.04191e+08
VAG149	Valais Blacknecked Goat	Switzerland	PRJNA310684	SAMN10743941	ARS1	NovaSeq6000 2x150 bp	TruSeq PCR-free, FC-121-3001	13.5498	400	1.32011e+08
VAG178	Valais Blacknecked Goat	Switzerland	PRJNA310684	SAMN10743942	ARS1	NovaSeq6000 2x150 bp	TruSeq PCR-free, FC-121-3001	27.7579	439	270435284
VAG180	Valais Blacknecked Goat	Switzerland	PRJNA310684	SAMN10743943	ARS1	NovaSeq6000 2x150 bp	TruSeq PCR-free, FC-121-3001	19.9007	445	1.93885e+08
VAG181	Valais Blacknecked Goat	Switzerland	PRJNA310684	SAMN10743944	ARS1	NovaSeq6000 2x150 bp	TruSeq PCR-free, FC-121-3001	27.0273	441	263317707
VAG183	Valais Blacknecked Goat	Switzerland	PRJNA310684	SAMN10743945	ARS1	NovaSeq6000 2x150 bp	TruSeq PCR-free, FC-121-3001	29.8807	444	291117112
VAG184	Valais Blacknecked Goat	Switzerland	PRJNA310684	SAMN10743946	ARS1	NovaSeq6000 2x150 bp	TruSeq PCR-free, FC-121-3001	25.0518	453	2.44071e+08
VAG185	Valais Blacknecked Goat	Switzerland	PRJNA310684	SAMN10743947	ARS1	NovaSeq6000 2x150 bp	TruSeq PCR-free, FC-121-3001	41.6914	433	406184863
VAG186	Valais Blacknecked Goat	Switzerland	PRJNA310684	SAMN10743948	ARS1	NovaSeq6000 2x150 bp	TruSeq PCR-free, FC-121-3001	21.5711	440	2.1016e+08
VAG187	Valais Blacknecked Goat	Switzerland	PRJNA310684	SAMN10743949	ARS1	NovaSeq6000 2x150 bp	TruSeq PCR-free, FC-121-3001	25.5312	444	248741430
VAG188	Valais Blacknecked Goat	Switzerland	PRJNA310684	SAMN10743950	ARS1	NovaSeq6000 2x150 bp	TruSeq PCR-free, FC-121-3001	27.5376	450	268289590
VAG193	Valais Blacknecked Goat	Switzerland	PRJNA310684	SAMN10743951	ARS1	NovaSeq6000 2x150 bp	TruSeq PCR-free, FC-121-3001	31.7721	447	309544674
VAG194	Valais Blacknecked Goat	Switzerland	PRJNA310684	SAMN10743952	ARS1	NovaSeq6000 2x150 bp	TruSeq PCR-free, FC-121-3001	24.0066	444	2.33888e+08
VAG195	Valais Blacknecked Goat	Switzerland	PRJNA310684	SAMN10743953	ARS1	NovaSeq6000 2x150 bp	TruSeq PCR-free, FC-121-3001	31.6968	441	3.08811e+08
VAG202	Valais Blacknecked Goat	Switzerland	PRJNA310684	SAMN10743954	ARS1	NovaSeq6000 2x150 bp	TruSeq PCR-free, FC-121-3001	19.8956	439	193836241
VAG203	Valais Blacknecked Goat	Switzerland	PRJNA310684	SAMN10744087	ARS1	NovaSeq6000 2x150 bp	TruSeq PCR-free, FC-121-3001	29.1834	438	284324177

## Sheet: Table S2
Supplementary Table S2: 344 ROH islands observed in the 11 populations. Chromosomes and end positions of 1 MB windows harboring ROH-regions are given. Breeds with an ROH-proportion exceeding 80% in this window are indicated with 1. The table on the right gives a summary over all 29 autosomes and the number of ROH islands.
Chromosome	End position (bp) of 1 Mb window harboring SNVs in an ROH	APZ	BEZ	BST	CAG	GFG	NER	PFA	SAN	STG	TOG	VAG	Number of ROH-regions			Chromosome	Number of ROHs per breed and chromosome	Number of ROH-islands
1	11000000	0	0	0	0	0	0	0	0	0	1	0	1			1	16	10
1	31000000	0	0	0	0	0	0	0	1	0	0	0	1			2	27	16
1	32000000	0	0	0	0	0	0	0	0	0	1	0	1			3	36	18
1	38000000	0	0	0	1	0	0	0	0	0	0	1	2			4	15	10
1	47000000	0	0	0	0	1	0	0	0	0	0	0	1			5	61	24
1	74000000	0	0	0	0	0	0	0	1	0	0	0	1			6	31	17
1	84000000	0	0	0	0	0	1	0	0	0	1	0	2			7	21	12
1	101000000	0	0	0	0	0	0	0	0	0	0	1	1			8	33	12
1	104000000	0	0	0	0	0	0	0	1	0	0	0	1			9	30	11
1	127000000	1	0	0	1	0	0	0	0	1	1	1	5			10	40	24
2	7000000	0	0	0	0	0	0	0	0	0	0	1	1			11	41	17
2	8000000	1	0	1	1	0	0	1	1	0	0	1	6			12	26	15
2	26000000	0	0	0	0	0	0	0	1	0	1	1	3			13	37	16
2	27000000	0	0	0	0	0	0	0	0	0	1	0	1			14	24	11
2	29000000	0	1	0	0	0	0	0	0	0	0	0	1			15	20	11
2	39000000	0	0	0	0	0	0	0	0	0	0	1	1			16	24	9
2	45000000	0	0	0	0	0	0	1	0	0	0	0	1			17	16	8
2	49000000	0	0	0	0	0	0	0	0	1	0	0	1			18	28	15
2	63000000	0	0	0	0	0	1	0	1	0	0	1	3			19	20	13
2	65000000	0	0	0	0	0	0	1	0	0	0	0	1			20	25	8
2	92000000	0	0	0	0	0	0	0	0	0	0	1	1			21	10	7
2	97000000	0	0	0	0	0	0	0	0	0	1	0	1			22	19	13
2	112000000	0	0	0	0	1	0	0	0	0	0	0	1			23	13	9
2	130000000	0	0	0	0	1	0	0	0	0	1	1	3			24	16	8
2	132000000	0	0	0	0	0	0	0	0	0	0	1	1			25	30	10
2	136000000	0	0	0	0	0	0	0	0	0	1	0	1			26	5	4
3	1000000	0	1	0	0	0	0	0	0	0	0	0	1			27	10	5
3	2000000	0	0	0	1	0	1	0	0	0	0	0	2			28	1	1
3	21000000	0	0	0	0	0	0	0	0	0	1	0	1			29	26	10
3	22000000	0	0	0	0	1	0	0	0	0	0	0	1			Total	701	344
3	28000000	0	0	0	0	0	0	0	0	0	1	0	1
3	30000000	0	0	0	0	0	0	0	0	0	1	0	1
3	32000000	0	0	0	0	1	0	0	1	0	0	0	2
3	34000000	0	0	0	0	0	0	0	0	0	0	1	1
3	42000000	0	0	0	0	0	1	0	0	0	0	0	1
3	45000000	1	0	0	0	0	0	0	0	0	0	0	1
3	49000000	1	0	0	0	0	0	0	0	0	0	0	1
3	57000000	0	0	0	0	0	0	0	0	0	0	1	1
3	59000000	0	1	0	0	0	0	0	0	0	0	0	1
3	69000000	0	0	0	0	0	0	0	0	1	1	0	2
3	76000000	0	0	0	0	0	0	0	0	0	0	1	1
3	81000000	1	0	0	1	0	1	1	0	0	0	1	5
3	92000000	1	0	0	1	1	0	1	1	0	0	1	6
3	111000000	1	0	0	1	0	1	1	0	1	1	1	7
4	3000000	0	1	0	0	0	0	0	0	0	0	0	1
4	7000000	1	0	0	0	0	1	0	0	0	0	0	2
4	8000000	0	0	0	0	0	0	1	0	0	0	0	1
4	18000000	0	0	0	0	0	0	0	0	0	0	1	1
4	31000000	0	0	1	0	0	0	0	0	0	0	0	1
4	84000000	0	0	0	0	0	0	0	1	0	0	0	1
4	89000000	0	0	0	0	0	0	0	1	0	0	0	1
4	90000000	0	0	0	0	1	0	0	0	0	0	0	1
4	96000000	0	0	1	0	0	0	1	1	0	1	1	5
4	121000000	0	0	0	0	1	0	0	0	0	0	0	1
5	1000000	1	0	1	1	1	1	1	1	1	1	1	10
5	14000000	0	1	0	0	0	0	0	0	0	0	0	1
5	26000000	1	0	0	0	0	0	0	0	0	0	1	2
5	27000000	0	1	0	1	0	0	0	0	0	1	1	4
5	31000000	0	1	0	0	0	0	0	0	0	0	0	1
5	34000000	0	0	0	0	0	0	0	0	0	1	0	1
5	45000000	0	0	0	0	0	0	0	0	0	1	0	1
5	48000000	0	0	0	0	1	0	0	0	0	1	0	2
5	54000000	0	1	0	0	0	0	0	0	0	0	0	1
5	60000000	1	0	0	1	0	1	0	1	0	1	1	6
5	64000000	0	0	0	1	0	0	1	0	0	0	0	2
5	75000000	0	0	0	0	0	0	0	0	1	0	0	1
5	76000000	0	0	0	0	0	0	0	1	0	1	0	2
5	99000000	1	0	1	1	1	1	1	1	1	1	1	10
5	101000000	1	0	0	0	0	0	0	0	0	0	0	1
5	107000000	0	0	0	0	0	0	0	0	0	1	0	1
5	108000000	1	0	0	0	0	1	1	0	1	0	0	4
5	110000000	0	1	0	0	0	0	0	0	0	0	0	1
5	111000000	0	0	0	0	0	0	0	0	0	1	0	1
5	113000000	0	1	0	0	0	0	0	0	0	0	0	1
5	115000000	0	0	0	0	0	0	0	0	1	0	0	1
5	116000000	0	1	0	0	0	0	0	0	0	1	0	2
5	118000000	0	1	0	0	0	0	0	0	0	0	0	1
5	119000000	0	1	0	0	0	0	0	1	1	0	1	4
6	9000000	0	0	0	0	0	0	0	0	0	1	0	1
6	14000000	1	0	0	0	0	0	0	0	0	1	1	3
6	33000000	0	0	0	0	0	0	0	1	0	0	0	1
6	37000000	1	0	0	0	0	0	0	0	0	0	1	2
6	38000000	0	0	0	1	0	0	1	1	0	0	0	3
6	52000000	0	0	0	0	0	0	0	0	1	0	0	1
6	53000000	1	0	0	0	0	0	0	0	0	0	0	1
6	60000000	0	1	0	0	0	0	0	0	1	0	1	3
6	69000000	1	0	0	0	0	0	0	0	0	0	0	1
6	78000000	1	0	0	1	0	0	0	1	0	1	0	4
6	82000000	0	0	0	0	0	0	0	0	0	0	1	1
6	83000000	1	0	1	0	1	0	0	0	0	0	0	3
6	93000000	0	0	0	0	0	0	0	0	0	0	1	1
6	111000000	0	0	0	0	0	0	0	0	0	1	0	1
6	115000000	0	1	0	0	0	0	0	0	0	0	0	1
6	116000000	0	0	0	0	0	0	0	0	0	0	1	1
6	117000000	0	1	0	0	0	1	0	0	0	1	0	3
7	13000000	0	0	0	0	0	0	0	1	0	0	0	1
7	28000000	0	0	0	1	1	0	0	0	0	0	0	2
7	57000000	1	0	0	0	0	0	0	0	0	1	0	2
7	60000000	0	1	0	0	0	0	0	0	0	0	0	1
7	61000000	0	1	0	0	0	0	0	0	0	0	0	1
7	65000000	0	0	0	0	0	0	1	0	0	0	0	1
7	67000000	1	1	0	1	0	0	1	0	1	1	1	7
7	90000000	0	1	0	0	0	0	0	0	0	0	0	1
7	91000000	0	0	0	0	0	1	0	0	0	0	0	1
7	93000000	0	0	0	0	0	0	0	1	0	1	0	2
7	100000000	0	0	0	0	0	0	0	0	1	0	0	1
7	109000000	0	0	0	0	0	1	0	0	0	0	0	1
8	1000000	0	0	0	0	0	0	0	0	0	1	0	1
8	27000000	1	0	0	0	0	0	0	0	0	0	0	1
8	28000000	0	0	0	0	0	0	1	0	0	0	0	1
8	35000000	0	0	0	1	0	0	0	1	0	1	0	3
8	39000000	0	0	0	0	0	0	0	0	0	1	0	1
8	61000000	0	0	0	0	1	1	0	0	0	1	0	3
8	64000000	0	0	0	0	0	0	0	0	0	0	1	1
8	71000000	1	0	1	1	1	1	1	1	1	0	1	9
8	75000000	1	0	1	1	0	1	0	0	1	1	1	7
8	84000000	0	0	0	0	0	0	0	1	1	1	1	4
8	112000000	0	1	0	0	0	0	0	0	0	0	0	1
8	113000000	0	0	0	0	0	0	0	1	0	0	0	1
9	16000000	0	1	0	0	0	0	0	0	0	0	0	1
9	27000000	0	0	0	0	0	0	1	1	0	1	1	4
9	29000000	0	0	0	1	0	0	1	0	0	1	0	3
9	32000000	0	0	0	0	0	0	0	0	1	0	1	2
9	46000000	0	0	0	0	0	0	0	0	0	0	1	1
9	53000000	0	0	0	0	0	0	0	0	0	1	1	2
9	63000000	1	0	0	0	0	1	0	0	0	0	0	2
9	64000000	1	0	0	0	0	0	0	0	0	1	0	2
9	66000000	0	0	0	0	0	0	0	0	0	1	0	1
9	67000000	0	0	0	0	0	0	0	0	0	0	1	1
9	92000000	1	1	1	1	1	1	1	1	1	1	1	11
10	1000000	0	0	0	0	0	0	0	0	0	0	1	1
10	3000000	1	0	0	0	0	0	0	0	0	0	0	1
10	11000000	0	0	0	1	0	0	0	0	1	0	0	2
10	15000000	0	0	0	1	0	1	0	0	0	1	0	3
10	17000000	0	0	0	1	0	1	0	1	0	1	0	4
10	18000000	1	0	0	0	0	0	0	0	1	0	1	3
10	20000000	0	0	0	0	0	0	0	0	0	1	0	1
10	31000000	0	0	0	0	0	0	0	1	0	0	0	1
10	32000000	1	0	0	0	0	0	0	1	0	0	0	2
10	36000000	0	0	0	0	0	0	0	0	1	0	0	1
10	39000000	0	0	0	0	0	0	0	0	1	0	0	1
10	46000000	0	0	0	0	0	1	0	0	0	0	0	1
10	50000000	0	0	0	0	0	0	0	0	1	0	0	1
10	51000000	0	0	0	1	0	0	0	0	0	0	1	2
10	52000000	1	0	0	0	0	0	0	0	0	1	0	2
10	55000000	0	0	0	0	0	1	1	0	0	0	1	3
10	56000000	1	0	0	1	0	0	0	0	0	1	0	3
10	61000000	0	0	0	1	0	0	0	0	0	0	1	2
10	66000000	0	0	0	0	0	0	0	0	0	0	1	1
10	73000000	0	0	0	0	0	0	0	0	0	1	0	1
10	77000000	1	0	0	0	0	0	0	0	0	0	0	1
10	84000000	0	0	0	0	0	0	0	0	0	1	0	1
10	85000000	0	0	0	0	0	0	0	0	0	0	1	1
10	86000000	0	0	0	0	0	0	0	0	0	0	1	1
11	1000000	0	1	0	0	0	0	0	0	0	0	0	1
11	4000000	0	0	0	0	0	0	0	0	0	1	0	1
11	15000000	0	0	0	0	0	0	0	0	1	0	1	2
11	26000000	0	0	0	0	0	0	0	0	0	1	0	1
11	29000000	0	0	0	0	0	0	0	0	0	1	0	1
11	38000000	0	1	0	0	0	0	1	0	1	1	1	5
11	39000000	1	0	0	1	1	0	0	0	0	0	0	3
11	62000000	0	0	0	1	0	0	0	0	0	1	1	3
11	72000000	1	0	0	0	1	0	0	0	1	1	1	5
11	73000000	1	0	0	0	0	0	0	0	0	1	0	2
11	74000000	0	1	0	0	0	0	0	0	0	0	0	1
11	75000000	0	0	0	0	0	0	1	0	0	0	0	1
11	79000000	1	0	0	1	1	1	1	1	1	0	1	8
11	94000000	0	1	0	0	0	0	0	0	0	0	0	1
11	98000000	0	0	0	0	0	0	0	0	0	1	0	1
11	104000000	1	1	0	0	0	0	1	0	1	0	0	4
11	105000000	0	0	0	0	0	0	0	0	1	0	0	1
12	10000000	0	0	0	1	0	1	1	1	0	1	0	5
12	11000000	0	0	0	0	0	0	0	0	1	0	1	2
12	15000000	0	0	0	0	0	0	0	0	1	0	0	1
12	16000000	0	0	0	0	0	0	0	0	0	0	1	1
12	17000000	0	0	0	0	0	1	0	0	0	0	1	2
12	39000000	0	0	0	0	0	0	0	0	0	1	0	1
12	43000000	0	0	0	0	0	0	0	0	0	1	0	1
12	50000000	0	0	0	0	0	0	0	0	1	0	0	1
12	51000000	1	0	1	1	1	1	0	0	0	0	0	5
12	59000000	0	0	0	0	0	1	0	0	0	0	0	1
12	60000000	0	0	0	0	1	0	0	0	0	0	0	1
12	61000000	0	0	0	0	0	0	0	0	0	0	1	1
12	62000000	0	0	0	0	0	0	0	1	0	0	0	1
12	67000000	0	0	0	0	0	0	1	0	0	0	1	2
12	68000000	0	0	0	0	0	0	0	0	0	0	1	1
13	1000000	1	0	0	0	0	0	0	0	0	0	0	1
13	23000000	0	0	0	0	1	0	0	0	0	1	0	2
13	26000000	0	0	0	0	0	0	0	0	0	1	0	1
13	28000000	0	0	0	0	0	0	0	0	0	1	0	1
13	29000000	0	0	0	0	0	0	0	0	0	0	1	1
13	40000000	0	0	0	0	0	0	0	0	0	1	0	1
13	47000000	0	0	0	0	0	1	0	0	0	0	0	1
13	51000000	0	1	0	0	0	0	0	0	0	0	0	1
13	54000000	1	1	1	1	1	1	1	1	1	1	1	11
13	57000000	1	0	1	0	1	0	1	0	0	1	1	6
13	62000000	0	0	0	0	0	0	1	1	0	0	1	3
13	63000000	0	0	1	1	0	0	1	0	0	1	0	4
13	64000000	0	0	0	0	0	1	0	0	0	0	0	1
13	65000000	0	0	1	0	0	0	0	0	0	0	0	1
13	70000000	0	0	0	0	0	0	0	0	0	0	1	1
13	79000000	0	0	0	1	0	0	0	0	0	0	0	1
14	17000000	0	0	0	0	0	0	0	0	0	1	0	1
14	23000000	0	0	1	1	1	0	1	1	1	1	1	8
14	32000000	1	0	0	0	0	0	0	0	0	0	0	1
14	41000000	1	0	0	0	0	1	0	0	0	0	0	2
14	60000000	1	0	0	1	0	1	0	1	0	0	0	4
14	61000000	0	0	0	0	0	0	1	0	1	0	0	2
14	63000000	1	0	0	1	0	0	0	0	0	0	0	2
14	79000000	0	1	0	0	0	0	0	0	0	0	0	1
14	80000000	0	1	0	0	0	0	0	0	0	0	0	1
14	81000000	1	0	0	0	0	0	0	0	0	0	0	1
14	82000000	0	0	0	0	0	0	0	0	0	0	1	1
15	1000000	0	0	0	1	0	0	0	0	0	0	0	1
15	3000000	0	1	0	0	0	0	0	0	0	0	0	1
15	13000000	0	0	0	0	1	0	0	0	0	0	0	1
15	31000000	0	0	0	0	0	0	0	0	0	1	0	1
15	32000000	0	0	0	1	0	0	0	0	0	1	0	2
15	33000000	1	0	0	0	1	1	1	1	1	0	1	7
15	34000000	0	0	0	0	0	1	0	0	0	0	0	1
15	37000000	0	1	0	0	0	0	0	0	0	0	0	1
15	53000000	0	0	0	0	0	0	0	0	0	1	1	2
15	58000000	0	0	0	0	0	0	0	1	1	0	0	2
15	71000000	1	0	0	0	0	0	0	0	0	0	0	1
16	42000000	0	0	0	0	0	0	0	1	0	0	0	1
16	43000000	0	0	0	0	0	0	1	0	0	0	0	1
16	45000000	0	0	0	0	0	0	1	0	0	0	0	1
16	46000000	1	1	0	0	0	1	0	0	1	1	1	6
16	48000000	1	0	0	1	0	0	0	0	1	0	0	3
16	49000000	0	1	1	0	0	1	0	1	0	1	0	5
16	53000000	0	0	1	0	1	1	0	0	0	1	0	4
16	79000000	0	1	0	0	1	0	0	0	0	0	0	2
16	80000000	0	1	0	0	0	0	0	0	0	0	0	1
17	3000000	0	1	0	0	0	0	0	0	0	0	0	1
17	4000000	1	0	0	0	0	0	0	0	0	0	0	1
17	6000000	1	0	0	0	0	0	0	0	0	0	0	1
17	9000000	1	1	1	0	0	1	1	0	1	1	1	8
17	37000000	0	0	0	0	0	1	0	0	0	1	0	2
17	47000000	0	0	0	0	0	0	0	0	0	1	0	1
17	58000000	0	0	0	0	0	0	0	0	0	0	1	1
17	61000000	1	0	0	0	0	0	0	0	0	0	0	1
18	3000000	1	0	0	0	0	0	0	0	0	0	0	1
18	10000000	0	1	0	0	0	0	0	0	0	0	0	1
18	13000000	0	1	0	0	0	0	0	0	0	0	0	1
18	14000000	0	1	0	0	0	0	0	0	0	0	0	1
18	16000000	1	0	0	0	1	1	1	1	1	1	1	8
18	20000000	0	1	0	0	0	0	0	0	0	0	0	1
18	26000000	1	0	0	0	0	0	1	0	1	0	0	3
18	28000000	1	0	0	0	0	0	0	0	0	0	0	1
18	30000000	0	0	0	0	0	0	0	0	0	1	0	1
18	37000000	1	1	1	0	0	0	0	0	0	0	0	3
18	46000000	0	0	0	0	0	0	0	0	0	1	0	1
18	52000000	0	0	0	0	1	0	0	0	1	0	1	3
18	55000000	0	0	0	0	0	0	0	0	0	0	1	1
18	60000000	0	0	0	0	0	0	0	0	0	0	1	1
18	66000000	1	0	0	0	0	0	0	0	0	0	0	1
19	21000000	0	1	0	0	0	0	0	0	0	0	0	1
19	23000000	0	1	0	0	0	0	0	0	0	0	0	1
19	25000000	1	0	0	1	0	0	0	0	1	0	0	3
19	27000000	1	0	0	0	0	0	0	0	0	0	0	1
19	33000000	0	0	0	0	0	0	0	0	0	0	1	1
19	34000000	0	1	0	0	0	0	0	0	0	0	0	1
19	35000000	1	0	0	0	0	0	2	0	0	1	1	5
19	39000000	0	0	0	0	0	0	0	0	0	1	0	1
19	43000000	0	0	0	1	0	0	1	0	0	0	0	2
19	51000000	0	1	0	0	0	0	0	0	0	0	0	1
19	52000000	0	0	0	0	0	0	0	0	0	0	1	1
19	57000000	0	0	0	0	0	0	0	0	0	0	1	1
19	63000000	0	1	0	0	0	0	0	0	0	0	0	1
20	2000000	0	0	0	0	1	0	0	0	0	0	0	1
20	15000000	0	0	0	0	0	0	1	1	0	1	1	4
20	19000000	1	0	0	1	0	0	0	0	0	0	0	2
20	24000000	0	0	0	0	0	0	0	1	0	0	0	1
20	56000000	0	0	0	0	0	0	0	0	0	0	1	1
20	61000000	1	1	1	0	1	0	0	0	0	1	0	5
20	71000000	0	1	0	0	0	0	0	0	0	0	0	1
20	72000000	1	0	1	1	1	1	1	1	1	1	1	10
21	21000000	0	1	0	0	0	0	0	0	0	0	0	1
21	25000000	0	0	0	0	0	0	0	0	0	0	1	1
21	45000000	0	0	0	0	0	0	0	0	0	1	0	1
21	53000000	1	0	0	0	0	0	0	0	0	0	0	1
21	65000000	0	0	0	0	0	0	0	0	0	1	0	1
21	69000000	0	1	0	0	0	0	0	0	0	0	0	1
21	70000000	1	0	0	0	0	0	1	1	0	0	1	4
22	3000000	0	0	0	0	0	1	0	0	0	0	0	1
22	10000000	1	0	0	0	0	0	0	0	0	0	0	1
22	17000000	1	0	0	1	0	0	0	0	0	1	0	3
22	27000000	0	0	0	0	0	0	0	0	0	1	1	2
22	32000000	0	0	0	0	0	0	0	1	0	0	0	1
22	33000000	0	0	0	0	0	0	0	0	0	0	1	1
22	45000000	0	0	0	0	0	0	0	0	0	0	1	1
22	49000000	0	0	0	1	0	0	0	0	0	0	1	2
22	50000000	0	1	0	0	0	0	1	0	0	0	0	2
22	51000000	0	0	0	0	0	0	0	0	0	1	1	2
22	52000000	0	0	0	0	0	0	0	0	0	0	1	1
22	59000000	0	1	0	0	0	0	0	0	0	0	0	1
22	61000000	0	1	0	0	0	0	0	0	0	0	0	1
23	1000000	0	1	1	0	0	0	0	0	1	0	0	3
23	3000000	0	0	0	0	0	0	0	1	1	0	0	2
23	11000000	1	0	0	0	0	0	0	0	0	0	0	1
23	16000000	0	0	0	0	0	0	0	1	0	0	0	1
23	31000000	0	0	0	0	0	0	0	0	1	0	1	2
23	32000000	0	0	0	0	0	0	0	0	0	0	1	1
23	34000000	0	0	0	0	0	0	0	0	0	1	0	1
23	47000000	0	0	0	0	0	0	0	0	0	0	1	1
23	48000000	1	0	0	0	0	0	0	0	0	0	0	1
24	1000000	0	0	0	1	0	1	1	0	1	0	0	4
24	2000000	0	0	0	1	0	0	0	0	1	0	1	3
24	13000000	1	0	0	0	0	0	0	0	0	0	0	1
24	14000000	0	0	1	0	0	0	0	0	0	1	1	3
24	26000000	0	0	0	0	0	0	0	0	1	0	0	1
24	34000000	0	0	0	0	0	0	1	0	0	0	0	1
24	42000000	0	1	0	0	0	0	0	0	0	0	0	1
24	62000000	1	0	0	0	0	0	0	0	1	0	0	2
25	1000000	0	1	0	1	0	0	0	1	0	1	1	5
25	3000000	0	0	0	0	0	0	0	0	0	0	1	1
25	4000000	1	0	1	1	0	0	0	0	1	1	1	6
25	13000000	0	0	0	0	0	0	0	0	1	0	0	1
25	19000000	0	0	0	0	1	0	0	0	0	0	1	2
25	26000000	0	1	0	0	0	0	0	0	0	0	0	1
25	36000000	0	1	0	0	0	0	0	0	0	0	0	1
25	40000000	1	1	0	1	0	0	0	0	0	1	0	4
25	42000000	0	1	1	0	1	0	0	1	0	0	1	5
25	43000000	0	0	1	0	0	1	1	1	0	0	0	4
26	1000000	0	1	0	0	0	0	0	0	0	0	0	1
26	4000000	0	1	0	0	0	0	0	0	0	0	0	1
26	8000000	0	1	0	0	0	0	0	0	0	1	0	2
26	22000000	0	0	0	0	0	0	0	0	0	1	0	1
27	13000000	0	0	0	0	1	0	1	0	0	1	0	3
27	21000000	0	0	0	0	0	1	0	0	0	0	0	1
27	30000000	0	0	0	0	0	1	0	1	1	0	1	4
27	36000000	0	0	0	0	0	0	0	0	0	0	1	1
27	44000000	0	1	0	0	0	0	0	0	0	0	0	1
28	16000000	0	1	0	0	0	0	0	0	0	0	0	1
29	18000000	0	0	0	0	0	0	0	0	0	0	1	1
29	30000000	1	0	0	0	0	0	0	0	0	0	0	1
29	33000000	0	0	0	0	1	0	1	0	0	0	0	2
29	40000000	0	0	1	1	0	0	0	1	1	0	1	5
29	41000000	0	0	0	0	0	0	0	0	0	0	1	1
29	43000000	0	1	0	0	0	0	0	0	0	0	0	1
29	44000000	0	0	0	0	0	0	0	0	1	0	0	1
29	46000000	0	1	1	1	1	1	0	1	1	0	0	7
29	47000000	0	0	0	0	0	0	0	0	0	0	1	1
29	51000000	0	1	1	0	0	1	0	1	0	1	1	6
	Total	79	72	29	54	39	49	51	56	59	104	109	701

## Sheet: Table S3
Supplementary Table S3: List of 1220 annotated genes in the regions of the ROH islands within population. For each gene, the chromosome number, the start- and end position is given, the number of SNVs of a gene and being part of the ROH (X) and the average proportion of individuals of each populations having the X-SNPs in an ROH. The rows with the eight genes selected for Table 3 are marked grey.
Chromosome	Gene	Start position	End position	Number of SNVs from an ROH within the given gene	fraction_APZ	fraction_BEZ	fraction_BST	fraction_CAG	fraction_GFG	fraction_NER	fraction_PFA	fraction_SAN	fraction_STG	fraction_TOG	fraction_VAG
1	LOC108636215	10073412	10080562	99	50	22.2222	62.5	58.3333	52.6316	41.6667	54.1667	73.6842	54.1667	87.5	73.913
1	CADM2	31602511	32898032	234	54.1667	8.87939	22.5427	6.65954	31.1291	39.797	2.97365	40.1035	47.5071	83.3333	39.019
1	OPA1	73505669	73587329	3	37.5	11.1111	33.3333	58.3333	21.0526	50	54.1667	84.2105	33.3333	50	69.5652
1	MCCC1	83672472	83725774	260	51.6506	22.2222	38.734	70.5449	27.8745	83.3333	54.1667	15.7895	38.7179	33.3333	36.6555
1	DCUN1D1	83751836	83782623	146	58.105	44.4444	37.5	75	36.8421	87.5	75	26.3158	33.3333	83.3333	39.1304
1	ATP11B	83809139	83921211	137	41.6667	55.5556	39.9331	65.7543	31.5789	87.5	66.2713	26.3158	33.3333	83.3333	38.3053
1	ATR	125999578	126110830	885	99.8588	33.0822	25.758	74.887	53.256	50.0895	40.7533	67.2197	83.3804	95.5744	78.9929
1	XRN1	126111643	126227965	917	99.9955	30.2435	45.8333	79.1712	73.5694	63.436	33.3333	63.1579	91.6667	100	65.2174
2	TCEA3	6482505	6529371	69	28.8647	70.6924	25	13.285	28.0702	35.6884	28.744	29.5195	20.5918	43.5386	85.2552
2	ASAP3	6533315	6583406	343	29.1667	29.6404	25	12.3907	21.0526	21.9631	32.5316	26.3158	20.4689	44.2298	86.9565
2	E2F2	6604853	6627118	101	33.3333	33.3333	25	25	21.0526	16.6667	31.3531	31.5789	20.8333	45.8333	86.9565
2	CLIC4	7751305	7832883	514	87.5	22.2222	75	83.3333	54.659	44.9903	33.3333	47.3684	58.3333	41.6667	66.8922
2	RUNX3	7884247	7949392	174	66.068	28.1609	100	75	65.85	41.978	79.1667	99.9698	51.3889	43.4866	82.6087
2	SGPP2	25059487	25214585	619	49.8923	30.0485	26.0568	43.9284	32.9309	29.759	21.4593	89.5077	14.4386	60.0094	55.5243
2	SLC4A3	28256096	28270515	51	20.8333	88.8889	12.5	7.35294	5.26316	8.33333	27.9412	47.2652	25	32.1895	12.0205
2	STK11IP	28284111	28299670	90	20.8333	88.8889	12.5	0	9.53216	8.33333	33.3333	43.3333	25.3704	37.5	8.21256
2	LOC102182360	28299070	28306905	54	20.8333	88.8889	12.5	0	10.5263	8.33333	33.3333	31.5789	25	37.5	8.69565
2	INHA	28314840	28317813	24	20.8333	88.8889	12.5	0	11.1842	8.33333	33.1597	35.307	25	37.1528	8.69565
2	OBSL1	28318015	28340647	43	20.8333	88.8889	12.5	0	21.0526	8.33333	29.1667	26.3158	25	29.1667	8.69565
2	TMEM198	28340781	28347068	3	20.8333	88.8889	12.5	0	21.0526	8.33333	29.1667	26.3158	25	29.1667	8.69565
2	CHPF	28347081	28352478	7	20.8333	88.8889	12.5	0	21.0526	8.33333	29.1667	26.3158	25	29.1667	8.69565
2	ASIC4	28352640	28377005	39	16.5598	88.8889	11.0043	0	21.0526	8.33333	29.1667	23.6167	25	29.1667	8.69565
2	PTH2R	39142168	39237314	799	22.5073	11.1111	16.7553	5.53817	17.7854	4.16667	29.1667	18.174	14.9927	12.5	82.6087
2	LOC102176278	39251047	39267781	143	16.6667	11.1111	20.8333	0	15.7895	4.16667	29.1667	15.7895	12.5	12.5	82.6087
2	BMPR2	44895151	45051641	791	34.0181	22.2222	25	38.485	30.8936	34.3447	91.6561	21.0526	35.6405	31.6582	68.4054
2	LOC102178952	62696524	62696842	1	29.1667	33.3333	33.3333	16.6667	15.7895	29.1667	37.5	84.2105	4.16667	16.6667	86.9565
2	TSN	62706184	62714066	56	29.1667	24.0079	40.997	16.6667	15.7895	29.1667	37.5	84.2105	4.16667	16.6667	86.9565
2	NIFK	62720633	62731005	114	29.1667	22.2222	41.6667	16.6667	15.7895	29.1667	37.5	84.2105	4.16667	21.345	86.9565
2	CLASP1	62774930	63051739	1134	41.5381	24.8187	53.4759	29.4974	41.2698	67.7543	58.4619	84.1873	17.9931	45.0654	44.3639
2	RALB	64121207	64196644	9	25	44.4444	40.7407	33.3333	26.3158	54.1667	83.3333	26.3158	45.8333	66.6667	21.7391
2	TMEM185B	64196409	64198679	3	25	44.4444	41.6667	33.3333	26.3158	54.1667	83.3333	26.3158	45.8333	66.6667	21.7391
2	EPB41L5	64220849	64386977	846	33.3333	34.9882	46.3209	44.7695	29.5446	63.9972	83.3333	35.4983	48.9362	66.5731	24.8741
2	LOC102175066	64371465	64372198	8	33.3333	33.3333	50	50	31.5789	66.6667	83.3333	36.8421	54.1667	66.6667	30.4348
2	PTPN4	64400697	64598850	1259	33.3201	33.3333	47.7859	48.524	18.3646	64.6247	83.3333	34.9776	52.78	62.7714	28.0934
2	LOC102183737	64447067	64448220	5	33.3333	33.3333	50	50	26.3158	66.6667	83.3333	36.8421	54.1667	66.6667	30.4348
2	CFAP221	64675985	64800586	6	31.25	33.3333	20.8333	33.3333	10.5263	27.0833	85.4167	21.0526	58.3333	54.1667	26.087
2	RIF1	91489038	91550036	363	58.3333	44.4444	41.6667	50	31.8689	37.5	50	57.8947	51.5496	24.3457	86.2738
2	NEB	91553020	91756992	359	57.9619	44.4444	39.2061	50	29.761	38.9392	49.1063	58.6717	43.7558	25	86.9565
2	HAT1	111689430	111729048	252	70.8333	44.4444	20.8333	42.8241	84.2105	25	33.5813	31.5789	66.6667	70.8333	52.1739
2	METAP1D	111744588	111818591	460	54.6014	43.1643	24.8188	47.3913	85.3547	25	41.5308	33.2265	65.2717	75	52.1739
2	OSGEPL1	129910222	129926444	23	37.5	22.2222	36.5942	47.4638	81.4645	62.5	38.0435	31.5789	48.5507	87.5	49.5274
2	ORMDL1	129930093	129945290	139	38.6691	22.2222	42.0564	43.8249	84.7028	59.8921	42.8357	31.5789	56.5048	87.5	82.6087
2	PMS1	129945389	130055809	1077	54.1551	22.2222	43.7442	62.4574	90.2458	76.0523	56.2519	30.2644	74.0831	79.569	81.2725
2	AMMECR1L	131905181	131925159	34	33.3333	22.2222	16.6667	33.3333	31.5789	25	33.3333	43.3437	16.6667	25	86.9565
2	LOC102186637	135603460	135843790	2308	41.5529	34.6813	24.9549	16.6667	32.6302	25.7853	23.7561	58.3417	36.4583	88.0326	17.3913
2	LOC102169139	135779539	135779886	1	41.6667	55.5556	25	16.6667	26.3158	25	33.3333	63.1579	41.6667	87.5	17.3913
3	HDLBP	617985	676214	16	29.1667	88.8889	28.9063	33.3333	52.6316	41.6667	29.1667	57.8947	31.7708	29.1667	39.1304
3	ANO7	679866	690767	6	29.1667	88.8889	25	33.3333	52.6316	41.6667	29.1667	57.8947	33.3333	29.1667	39.1304
3	PPP1R7	711783	729589	35	26.7857	88.8889	21.6667	19.2857	46.1654	37.381	25.2381	52.9323	24.5238	19.2857	33.913
3	PASK	734568	762025	30	17.2222	88.8889	20.2778	25	45.9649	22.9167	12.7778	35.7895	17.2222	8.33333	21.7391
3	SNED1	770385	851283	10	41.6667	88.8889	29.1667	33.3333	59.4737	33.3333	33.3333	36.8421	37.5	42.9167	21.7391
3	CROCC2	868802	902511	42	55.5556	88.8889	29.1667	27.7778	62.9073	33.3333	47.3214	37.9699	40.2778	46.5278	34.7826
3	AGXT	941612	960699	1	41.6667	88.8889	25	16.6667	63.1579	25	50	42.1053	33.3333	45.8333	39.1304
3	LOC102185912	1552355	1554211	21	33.3333	22.2222	20.8333	83.3333	31.5789	83.3333	45.8333	63.1579	25	25	52.1739
3	LOC102186202	1570402	1589854	217	33.3333	22.2222	20.8333	83.3333	31.5789	83.3333	45.8333	63.1579	25	25	52.1739
3	LOC106501785	1590810	1592667	25	35.3333	22.2222	20.8333	83.3333	34.1053	83.3333	45.8333	63.1579	25	25	52.1739
3	NASP	20285901	20314756	150	41.6667	28.0741	8.33333	25	21.0526	45.8333	20.8333	47.3684	33.3333	87.5	21.7391
3	CCDC17	20315450	20319991	11	41.6667	22.2222	8.33333	25	21.0526	45.8333	20.8333	47.3684	33.3333	87.5	21.7391
3	GPBP1L1	20321190	20387104	364	41.6667	22.2222	8.33333	25	21.2406	45.8333	20.8333	47.3684	33.3333	87.5	21.7391
3	TMEM69	20388672	20393127	19	41.6667	22.2222	8.33333	25	19.6676	45.8333	20.8333	47.3684	33.3333	87.5	21.7391
3	IPP	20399464	20433673	183	41.6667	22.2222	8.33333	25	15.7895	36.2933	20.8333	41.3863	33.7432	87.5	23.4498
3	MAST2	20492886	20691862	210	33.3333	33.3333	2.14286	37.619	18.4211	32.8571	37.7579	34.6366	16.6865	89.623	44.2857
3	KNCN	21184965	21189032	25	41.6667	44.4444	16.6667	25	84.2105	25	29.1667	15.7895	16.6667	29.1667	13.0435
3	MKNK1	21195136	21240484	381	41.6667	39.0493	16.6667	32.3491	86.407	25.853	32.8412	14.2976	16.6667	29.1667	13.0435
3	MOB3C	21243894	21252657	34	41.6667	44.4444	16.6667	33.3333	89.4737	25	33.3333	15.7895	16.4216	29.1667	13.0435
3	DMRTB1	28020559	28027493	52	45.8	44.4	29.2	25	10.5	29.2	25	15.8	33.3	100	26.1
3	GLIS1	28067168	28317877	435	41.5069	44.4	7.38667	16.7	21.1	22.0869	19.4805	9.94851	33.2057	100	22.6811
3	USP24	29476177	29643812	499	33.3333	11.1111	44.1049	13.0094	15.6313	12.5	29.1667	26.3158	31.513	83.3333	26.8711
3	PLPP3	31079310	31167434	42	70.6079	22.2042	36.7063	32.5127	98.9975	45.8063	33.3063	73.697	37.3016	50	60.8942
3	PRKAA2	31225506	31309357	738	67.4684	14.0018	32.8196	33.3333	99.3296	44.6138	22.6061	94.0879	50.0903	43.7895	62.3601
3	C3H1orf168	31314215	31393335	490	66.6667	22.2222	29.1667	33.3333	94.7368	45.8333	24.0986	89.1944	58.3333	45.8333	40.4348
3	LEPR	41024000	41180997	844	60.8165	22.1432	68.0885	67.7923	18.789	87.5	35.081	41.2198	49.6248	29.3987	27.8178
3	RPE65	44034009	44057847	299	95.8333	33.3333	33.3333	8.33333	24.6788	45.8333	34.3506	57.8947	62.5	54.1249	13.0435
3	DEPDC1	44096785	44120000	189	92.8351	33.3333	41.6667	8.33333	33.9181	45.8333	34.7002	60.6238	67.7469	54.1667	21.7391
3	LRRIQ3	50085992	50290065	2739	91.5009	38.4447	6.73604	0	32.7492	28.333	29.8071	29.5133	12.3068	32.9987	36.6922
3	LOC102175179	50155790	50157904	28	83.3333	33.3333	8.33333	0	35.9023	29.1667	25	31.5789	8.33333	41.6667	52.1739
3	FPGT	50290125	50298064	101	83.3333	44.4444	4.16667	0	21.1569	24.9587	16.6667	26.3158	12.5	24.7937	21.7391
3	LOC102170378	50339194	50678310	1114	83.3333	23.5587	0	0	5.23481	4.56314	4.58932	21.6149	4.16667	12.0886	4.34783
3	ADGRL2	58458809	58770853	1985	28.6384	94.7215	11.5989	3.46873	15.795	32.586	7.6529	31.1167	24.9874	18.5959	28.1558
3	ZNF644	68248031	68343282	296	58.3333	33.2583	30.5321	58.3333	31.6856	59.5158	42.2297	39.6693	58.5445	83.3333	39.4095
3	LOC108635575	68298305	68301402	7	58.3333	33.3333	20.8333	58.3333	36.8421	54.1667	50	36.8421	58.3333	83.3333	47.8261
3	LOC102170655	68720865	68722441	12	16.6667	22.2222	29.1667	41.6667	31.5789	33.3333	33.3333	31.5789	83.3333	37.5	13.0435
3	CDC7	68725108	68750296	139	16.6667	29.8161	29.1667	41.6667	31.5789	33.3333	33.3333	31.5789	83.3333	37.5	13.0435
3	DPYD	74140748	75067664	35	54.1667	33.3333	25	25.7143	31.5789	8.33333	36.3095	44.812	37.5	19.881	82.6087
3	LOC102169641	80732412	80757937	261	95.2267	27.4159	76.8519	100	68.4211	95.8014	91.6347	57.8947	45.8333	49.8723	82.5754
3	LOC102169350	80781801	80795185	11	100	44.4444	79.1667	100	68.4211	95.8333	91.6667	57.8947	41.6667	66.6667	82.6087
3	TRIM33	91626609	91773066	1058	91.6509	22.1592	68.1947	99.9527	79.1215	64.6424	87.5118	89.1155	69.4156	63.902	73.913
3	BCAS2	91839388	91852778	103	83.3333	22.2222	63.4304	86.4078	73.6842	55.7039	91.0194	78.9474	45.8333	33.3333	65.2174
3	LOC102189535	91843473	91844826	14	83.3333	22.2222	66.6667	91.6667	73.6842	58.3333	91.6667	78.9474	45.8333	33.3333	65.2174
3	DENND2C	91853738	91943286	641	86.4795	14.8379	43.3177	33.4763	65.6047	42.6222	68.8443	50.8006	41.6537	42.3687	58.9704
3	AMPD1	91946176	91968861	124	98.9247	11.1111	36.1895	38.7097	63.1579	50	65.8602	55.1783	56.1828	54.1667	82.6087
3	NRAS	91980400	91990841	75	90.8889	15.8519	33.6111	41.6667	63.1579	50	44.6667	49.193	62.5	41.0556	82.6087
3	CSDE1	91990382	92025685	176	100	22.2222	33.3333	41.6667	63.1579	50	37.5	52.6615	69.3182	50	82.6087
3	SIKE1	92042544	92048250	26	100	22.2222	33.3333	41.6667	63.1579	47.4359	37.5	52.6316	75	50	82.6087
3	SYCP1	92104658	92251092	1181	87.5	59.8457	16.6667	55.398	45.1892	37.5	20.8333	59.8512	51.8946	37.5	58.1637
3	TSHB	92272539	92277722	44	87.5	66.6667	16.6667	50	42.1053	37.5	20.8333	63.1579	54.1667	37.5	52.1739
3	TSPAN2	92290631	92330433	123	87.5	66.6667	16.6667	50	34.9593	25	16.6667	50.7488	51.0163	33.3333	33.2273
3	CD84	110805677	110847157	158	94.7521	14.9789	45.9916	71.4662	42.3384	90.4272	85.3903	41.7388	94.8049	83.9135	75.2339
3	LOC102170372	110876854	110877145	5	100	22.2222	50	91.6667	52.6316	100	95.8333	63.1579	100	95.8333	82.6087
3	SLAMF1	110924663	110963312	253	97.5296	15.942	54.1337	91.6667	78.7393	91.9137	95.8333	54.171	100	84.6344	71.5759
4	LOC108635824	6788857	6790178	10	70.8333	11.1111	50	41.6667	42.1053	87.5	58.3333	10.5263	58.3333	45.8333	52.1739
4	LOC106503900	6791157	6797113	136	76.2561	11.1111	50	45.2819	51.0836	88.1127	61.9485	13.4675	59.4363	46.3235	54.6995
4	LOC102185176	6822915	6823796	30	87.5	11.1111	50	58.3333	73.6842	95.8333	70.8333	21.0526	66.6667	50	60.8696
4	LOC108635868	6858280	6860425	15	87.5	33.3333	62.5	75	73.6842	100	79.1667	26.3158	79.1667	50	65.2174
4	LOC102170866	6864729	6871784	44	87.5	33.3333	62.5	75	73.6842	100	79.1667	26.3158	79.1667	50	65.2174
4	LOC102185821	6908708	6912040	16	87.5	44.4444	62.5	75	73.6842	100	79.1667	31.5789	79.1667	50	65.2174
4	LOC102171786	6924556	7005122	105	78.1746	40.9524	52.381	66.6667	63.1579	94.4048	77.0238	28.8221	62.5	37.5	59.2133
4	LOC106503979	6959435	6975507	3	87.5	44.4444	58.3333	66.6667	63.1579	91.6667	75	26.3158	62.5	37.5	60.8696
4	LOC108635823	7010021	7017227	30	46.6667	33.3333	35	50	58.2456	90	64.1667	32.2807	65.2778	34.1667	29.5652
4	LOC108635869	7042448	7043875	3	45.8333	44.4444	33.3333	50	63.1579	91.6667	70.8333	36.8421	70.8333	37.5	30.4348
4	KLRG2	17440668	17454059	68	37.0711	44.4444	58.9461	34.4363	63.1579	33.3333	54.1667	74.4582	29.1667	25	82.6087
4	LOC102172789	17463911	17519652	3	62.5	33.3333	62.5	41.6667	63.1579	33.3333	54.1667	78.9474	29.1667	25	82.6087
4	POT1	30977105	31075798	1237	50	53.3279	83.3333	33.2794	31.5789	23.5482	12.5	57.8947	8.33333	45.8165	30.0517
4	TRA2A	88442551	88462027	108	70.8333	22.2222	16.6667	33.3333	42.1053	62.5	50	84.2105	37.5	45.8333	40.4589
4	IGF2BP3	88490307	88637046	228	70.8333	27.3392	16.6667	41.6667	42.1053	59.3019	50	84.2105	37.5	45.8333	43.4783
4	LRRC72	95440839	95494163	450	66.6667	44.4444	83.3333	25	57.7076	74.8519	100	89.0994	58.3333	91.6667	100
5	ZFC3H1	1053549	1103854	14	37.5	66.6667	12.5	33.3333	31.5789	29.4643	41.6667	26.3158	50	54.1667	82.6087
5	THAP2	1103872	1120243	88	37.5	57.4495	12.5	33.3333	31.5789	33.3333	41.6667	26.3158	50	54.1667	82.6087
5	TMEM19	1128539	1148441	182	37.5	48.84	12.5	33.3333	29.9595	33.3333	37.5	25.3615	50	53.1136	82.6087
5	RAB21	1189349	1219677	312	29.1667	44.4444	12.5	17.5748	21.0526	25	16.6667	15.7895	33.3333	25	82.6087
5	ZNF385A	25427465	25448549	50	87.5	52.4444	29.1667	54.8333	50.6316	62.5	60.5833	42.1053	63.25	54.1667	85.1304
5	GPR84	25450275	25452226	11	87.5	55.5556	29.1667	58.3333	47.3684	62.5	62.5	42.1053	66.6667	54.1667	86.9565
5	COPZ1	25462825	25482759	107	83.0218	48.1828	29.1667	58.3333	47.3684	62.5	62.5	39.4491	66.6667	42.8349	86.9565
5	NFE2	25509205	25516460	22	79.1667	44.4444	31.8182	66.6667	45.4545	58.3333	50	34.4498	66.6667	33.3333	82.6087
5	HNRNPA1	25518228	25524609	42	79.1667	37.5661	29.1667	66.6667	42.1053	58.3333	50	31.5789	66.6667	33.3333	82.6087
5	CBX5	25525146	25559745	200	79.1667	19.3889	29.1667	66.6667	32.6316	55.8333	50	31.5789	69.9792	33.3333	85.9565
5	ATF7	26161129	26257626	455	89.4707	36.7382	35.5297	47.3732	34.4922	61.3567	48.6708	66.0199	59.266	94.2308	54.5082
5	NPFF	26257723	26261506	3	95.8333	33.3333	33.3333	50	21.0526	58.3333	50	52.6316	62.5	62.5	43.4783
5	MAP3K12	26268731	26283943	29	95.8333	33.3333	33.3333	50	21.0526	57.0402	44.9713	52.2686	62.5	61.2069	43.4783
5	PCBP2	26283757	26305261	109	95.8333	33.3333	33.448	50	21.4872	49.5413	41.4373	33.7518	58.448	55.0076	44.7547
5	CSAD	26554651	26579781	24	75	62.5	50	77.0833	29.6053	49.4792	46.875	33.5526	45.1389	79.1667	79.8913
5	SOAT2	26598561	26608650	108	72.9167	88.5802	48.3025	79.9383	47.3684	57.4846	50	29.4347	45.6019	69.4444	82.6087
5	IGFBP6	26609942	26613572	8	66.6667	88.8889	41.6667	66.6667	47.3684	54.1667	50	31.5789	45.8333	33.3333	82.6087
5	SPRYD3	26619928	26633989	53	66.6667	88.8889	41.6667	66.6667	47.3684	54.1667	50	38.5303	45.8333	33.3333	82.6087
5	TNS2	26634195	26652655	42	66.6667	88.8889	39.6825	66.6667	47.3684	54.1667	50	42.1053	45.8333	33.3333	82.6087
5	EIF4B	26654208	26680138	257	66.6667	88.8889	33.6576	66.6667	47.3684	54.1667	50	42.1053	45.7523	33.3333	82.6087
5	WNT1	30473873	30478059	5	29.1667	88.8889	41.6667	41.6667	15.7895	29.1667	25	15.7895	20.8333	29.1667	47.8261
5	WNT10B	30483588	30489706	12	29.1667	88.8889	41.6667	41.6667	15.7895	29.1667	23.6111	15.7895	20.8333	29.1667	47.8261
5	ARF3	30494755	30512341	34	29.1667	88.8889	41.6667	41.6667	15.7895	29.1667	20.8333	15.7895	20.8333	29.1667	47.8261
5	CPM	44265511	44340613	257	29.1667	0	45.8333	25	10.5263	12.5	13.0674	5.26316	20.8333	91.5694	34.7826
5	MDM2	44356194	44382812	199	29.1667	0	45.8333	25	10.5263	12.5	12.5	5.26316	25	91.6667	34.7826
5	SLC35E3	44420486	44437879	44	16.6667	2.0202	45.8333	33.3333	6.45933	9.65909	12.5	5.26316	20.8333	91.6667	30.4348
5	MSRB3	47675346	47862677	817	49.5359	22.2222	24.8674	9.00653	80.6996	22.2256	40.7181	47.6583	72.5979	90.5294	55.8299
5	CDK17	59235544	59344096	537	54.1667	11.1111	45.8333	66.6356	21.0526	41.6667	37.5	57.8947	25	87.5	38.9037
5	CFAP54	59425232	59760956	2157	88.1413	43.2133	56.6914	67.0376	69.5386	69.8115	58.3874	76.4903	57.4873	50.1178	68.4143
5	NEDD1	59800492	59846270	396	91.2353	44.4444	44.5286	66.6667	64.7794	83.912	57.681	62.387	52.9146	70.8333	81.3131
5	UTP20	63835141	63922062	813	70.8333	22.2222	66.6667	91.6667	36.6608	79.1667	83.277	31.5789	34.0201	75	60.8642
5	ARL1	63926786	63937905	108	70.8333	22.2222	66.6667	91.6667	36.8421	79.1667	83.3333	31.5789	33.3333	75	60.8696
5	LOC102172417	63938642	63939645	19	70.8333	22.2222	66.6667	91.6667	36.8421	79.1667	83.3333	31.5789	33.3333	75	60.8696
5	SPIC	63980397	63993619	161	66.6149	22.2222	45.7557	91.6149	36.7767	79.1149	70.7298	15.7895	29.1408	74.8706	60.8696
5	LOC108636112	74729725	74749759	114	41.6667	25.1462	25.0365	33.3333	45.8449	15.6067	12.7924	27.6085	86.6594	29.1667	17.3913
5	ALG10	74779428	74785823	43	41.6667	55.5556	41.6667	33.3333	47.3684	20.8333	12.5	31.5789	87.5	29.1667	17.3913
5	LOC108636060	98929760	98948644	193	100	33.3333	91.6667	100	100	91.6667	100	89.4737	100	79.1667	100
5	LOC102183506	98956001	98968540	75	100	33.6296	91.6667	100	100	91.6667	100	89.4737	100	79.5556	100
5	LOC108636117	100751837	100830884	876	87.5	0	25.6707	35.0171	10.5263	36.4013	20.7192	26.3158	26.7123	41.6667	53.4842
5	LOC102186205	100850329	100853646	47	87.5	0	20.8333	33.3333	10.5263	33.3333	20.8333	26.3158	12.5	41.6667	52.1739
5	LOC102181205	100854944	100870359	245	87.3299	0	15.017	19.2517	5.00537	21.9558	17.466	17.3792	12.5	38.1293	48.7489
5	RAD52	106635032	106656639	14	29.1667	44.4444	4.16667	25	21.0526	44.0476	4.16667	10.5263	66.6667	83.3333	21.7391
5	ERC1	106705682	106976970	291	20.8333	22.2222	4.16667	50	28.7936	59.7222	12.5	6.85477	50	83.8631	26.087
5	LOC102178253	107862099	107979374	906	91.6667	25.1288	26.1819	69.0397	23.4925	82.1008	90.0064	51.7544	86.9757	51.2141	27.4978
5	ATP6V1E1	107986636	107999996	67	91.6667	22.2222	16.6667	75	26.3158	87.5	95.8333	33.0715	95.8333	54.1667	52.1739
5	BCL2L13	108006807	108055025	339	91.6667	29.8591	16.6667	75	26.3158	90.9661	95.8333	36.8421	95.8333	54.1667	52.1739
5	BID	108058152	108075830	79	91.6667	69.4796	16.6667	75	26.3158	91.6667	95.8333	36.8421	95.8333	54.1667	52.1739
5	MICAL3	108084192	108173769	61	60.929	77.7778	17.3497	53.0055	43.3995	77.3224	74.3169	41.5013	89.7541	54.1667	39.4868
5	TUBA8	108297877	108316633	67	62.5	66.6667	8.33333	8.33333	41.1626	50.6841	49.5647	31.5789	66.6667	83.3333	21.0253
5	TAB1	109753751	109780154	42	32.4405	88.8889	2.28175	8.13492	14.5363	17.5595	16.6667	26.3158	4.16667	62.5	8.69565
5	MGAT3	109804458	109835206	109	33.3333	88.8889	4.16667	25	15.7895	20.8333	12.5	10.5263	4.16667	62.5	12.7643
5	MIEF1	109854543	109869709	89	33.3333	88.8889	4.16667	25	21.0526	20.8333	12.5	10.5263	4.16667	62.5	13.0435
5	ATF4	109871889	109874009	16	33.3333	88.8889	4.16667	25	21.0526	20.8333	12.5	10.5263	4.16667	62.5	13.0435
5	RPS19BP1	109876752	109880415	16	33.3333	88.8889	4.16667	25	14.4737	20.8333	12.5	10.5263	4.16667	62.5	13.0435
5	TNRC6B	110327663	110588893	198	50	44.4444	28.4301	38.6364	15.7895	45.8965	30.3241	39.5003	8.33333	83.3333	25.5599
5	SREBF2	111788195	111853028	18	25	55.5556	20.8333	33.3333	21.0526	22.6852	28.4722	31.5789	26.6204	87.5	39.1304
5	NFAM1	112285233	112321727	14	20.8333	88.8889	4.16667	0	5.26316	16.6667	4.16667	10.5263	8.33333	54.1667	13.0435
5	FAM118A	114636495	114661867	158	54.1667	55.5556	70.8333	25	42.1053	58.3333	41.6667	36.8421	83.3333	45.8333	47.8261
5	SMC1B	114664506	114749995	578	54.1667	48.1161	70.8333	25	42.1053	58.3333	41.6667	36.8421	83.3333	45.7901	47.8261
5	RIBC2	114750089	114761879	53	55.739	44.4444	68.1604	25	42.1053	58.3333	38.9937	36.8421	83.3333	45.8333	47.8261
5	WNT7B	115182081	115236253	49	29.1667	83.22	29.1667	50.8503	30.6122	64.881	12.5	26.3158	33.3333	87.5	34.7826
5	LOC106501921	115472157	115479462	22	54.1667	88.8889	16.6667	17.0455	16.9856	37.5	24.8106	21.0526	16.6667	25	34.7826
5	LOC102176206	115488811	115495987	6	54.1667	88.8889	16.6667	25	21.0526	41.6667	25	21.0526	16.6667	25	34.7826
5	LOC108636121	115509284	115517372	17	54.1667	88.8889	16.6667	30.3922	21.0526	42.6471	25.9804	22.291	17.6471	25	36.5729
5	TTC38	115520160	115544909	30	54.1667	88.8889	16.6667	33.3333	21.0526	45.8333	33.3333	26.3158	20.8333	25	52.1739
5	GTSE1	115545611	115565241	45	52.4126	95.3086	16.6859	27.2274	21.08	36.7541	31.6741	26.3067	20.8141	21.3111	45.6157
5	TRMU	115569403	115585908	40	53.7617	92.7778	16.6783	16.6783	21.8587	25	33.3217	26.3103	20.8217	19.3867	33.1583
5	CELSR1	115591860	115750789	111	47.3348	88.8889	14.8273	7.05706	8.58227	23.4985	4.61712	37.6956	32.0195	22.0345	12.9651
5	LOC106502160	115760056	115771860	2	54.1667	88.8889	16.6667	0	5.26316	25	8.33333	42.1053	41.6667	45.8333	13.0435
5	FAM19A5	117223779	117403624	190	31.91	93.9181	15.9142	11.8496	25.2947	38.3765	17.2528	5.27983	16.5207	10.8247	22.9328
5	BRD1	118135618	118166698	18	25	88.8889	24.7685	50	26.3158	29.1667	16.6667	26.3158	62.037	29.1667	34.7826
5	TUBGCP6	118547322	118570711	45	50.5556	88.8889	43.6111	50.9259	50.2924	45.9259	21.1111	57.8947	72.6852	31.2963	52.657
5	PPP6R2	118620362	118685156	229	70.9607	68.6075	58.3333	62.6638	73.6842	43.9229	48.7809	79.1083	90.5932	50	64.7238
6	LARP7	13331779	13349473	139	25	22.2222	8.33333	25	15.7895	14.6283	8.33333	15.7895	37.5	25	91.3043
6	ZGRF1	13349585	13405311	405	25	22.2222	8.33333	25	15.7895	12.5	8.33333	15.7895	37.5	25	91.3043
6	NEUROG2	13425508	13427049	9	25	22.2222	8.33333	25	15.7895	12.5	4.16667	21.0526	37.5	25	91.3043
6	ALPK1	13456823	13570751	1390	19.4844	37.7778	4.16667	2.8777	11.3593	6.28597	8.27638	24.699	6.47482	22.1793	91.3043
6	LOC102179747	13549965	13551080	22	20.8333	44.4444	4.16667	0	10.5263	4.16667	8.33333	26.3158	4.16667	25	91.3043
6	TIFA	13580947	13589288	88	38.1155	33.3333	4.16667	0	15.7895	8.33333	8.33333	26.3158	4.16667	25	91.3043
6	AP1AR	13595155	13624310	233	41.6667	33.3333	4.16667	8.11874	15.7895	16.4521	1.28755	26.3158	4.16667	20.8512	91.3043
6	C6H4orf32	13672177	13715799	376	66.6667	33.3333	12.5	8.33333	12.276	20.8333	0	26.3158	4.16667	25	91.3043
6	LOC102170765	14422506	14423205	9	95.8333	22.2222	4.16667	0	5.26316	12.5	20.8333	52.6316	8.33333	25	39.1304
6	CASP6	15999510	16019612	106	83.3333	33.3333	16.6667	33.3333	52.6316	33.3333	16.6667	15.7895	50	29.1667	73.913
6	MCUB	16022960	16123975	1404	83.3333	33.1434	16.1562	27.8668	51.2783	32.5795	15.9693	15.7895	49.9911	33.3037	72.3709
6	GRID2	31299697	32930194	54	58.3333	44.4444	38.4259	58.3333	57.8947	53.2407	31.1728	84.2105	26.5432	37.5	64.7343
6	HERC6	36819275	36872479	59	87.4294	66.6667	44.4915	62.2881	57.8947	61.7938	32.5565	31.5789	20.8333	62.4294	77.4503
6	PPM1K	36960492	36984590	144	87.5	55.5556	62.5	40.7407	78.9474	66.6667	50	78.9474	66.6667	58.1597	82.6087
6	ABCG2	36987765	37119019	574	87.4492	48.5482	62.0499	38.8647	78.8924	64.0607	52.214	77.9846	66.6667	53.9053	82.6087
6	LCORL	37904351	38069012	689	60.4136	56.2006	61.2905	80.866	57.6656	52.038	80.485	92.766	68.1301	37.3367	53.4802
6	UBE2K	59364110	59433007	183	12.5	88.8889	16.6667	41.6667	27.006	62.7732	54.1667	31.5789	38.0464	45.8333	30.4348
6	LOC108636220	59677088	59693397	128	33.3333	36.5451	54.1667	8.33333	52.2615	66.6667	70.8333	21.0526	91.6016	37.5	78.2609
6	LOC102173648	59693380	59750757	357	33.3333	40.1805	50.1984	8.33333	35.1614	64.5658	65.021	21.0526	90.6629	35.901	77.5058
6	RHOH	59796793	59838899	72	28.9931	33.3333	36.6319	7.06019	22.5877	45.8333	51.6782	23.9035	91.6667	42.8819	71.0145
6	DCUN1D4	68249100	68325725	182	87.4313	33.3333	33.3333	28.2051	63.1579	20.8333	22.4359	57.8947	20.7647	58.3333	39.1304
6	LRRC66	68373504	68404241	274	87.5	62.4493	19.0541	21.32	55.2439	17.5335	5.47445	46.7922	32.6338	59.1849	42.8118
6	SGCB	68404288	68432247	419	87.5	55.5556	16.6667	25	57.8947	15.9109	0	47.3684	41.6667	70.8333	46.28
6	LOC106502204	68419388	68419946	16	87.5	55.5556	16.6667	25	57.8947	16.6667	0	47.3684	41.6667	70.8333	43.4783
6	SPATA18	68441339	68489515	400	87.4896	41.3611	13.5625	25	43.0921	8.33333	0	35.5	41.6667	67.5	37.2283
6	ADGRL3	77255862	78201298	1452	83.6375	26.9819	42.2808	73.9842	56.2273	38.0022	28.8108	75.7395	74.9799	80.1882	73.8861
6	EPHA5	81441793	81853316	659	23.4952	18.0071	2.21927	25	46.2583	52.2129	41.5276	26.3957	30.2605	29.3437	82.6087
6	CPEB2	110429924	110508619	600	20.9097	0	20.8333	24.6667	10.5263	33.0903	39.4931	15.9825	29.1667	91.6667	23.8188
6	ABLIM2	114462229	114630698	7	30.9524	88.8889	12.5	8.33333	33.0827	37.5	22.619	31.5789	31.5476	41.6667	27.3292
6	ACOX3	114818077	114870707	69	20.8333	88.8889	11.5942	25	36.8421	20.8333	12.5	45.2326	37.8019	16.6667	24.0076
6	LOC102179370	114883637	114884686	11	20.8333	88.8889	20.8333	33.3333	36.8421	20.8333	12.5	47.3684	41.6667	20.8333	46.2451
6	TRMT44	114888249	114915797	124	28.4274	88.8889	20.8333	33.3333	36.8421	20.8333	12.5	47.3684	41.6667	17.4395	43.4783
6	HMX1	115206188	115210052	4	20.8333	77.7778	29.1667	41.6667	47.3684	29.1667	41.6667	21.0526	50	20.8333	95.6522
6	LRPAP1	115536922	115550106	26	16.6667	33.3333	17.3077	0	15.7895	25	8.33333	7.28745	12.5	12.5	82.6087
6	RGS12	115562850	115685195	444	14.1905	59.034	21.2838	15.2207	10.6924	29.0621	16.7507	32.7893	26.0122	30.1065	85.4387
6	DOK7	115701126	115712911	5	16.7	100	37.5	25	21.1	45.8	33.3	47.4	57.48	37.5	100
6	SLBP	115801874	115815253	43	8.33333	81.9121	15.407	22.4806	17.9927	34.3023	24.3217	32.9253	44.4767	30.2326	92.4166
6	WHSC1	115868822	115945704	313	8.33333	37.8417	16.6667	16.6667	18.2949	25	20.2875	12.1238	19.7551	37.5	91.3043
6	NELFA	115946155	115968069	61	8.33333	44.4444	18.306	12.5683	26.3158	28.1421	37.1585	15.7895	20.8333	42.1448	91.3043
6	LOC108636241	116001909	116019959	13	8.33333	44.4444	20.8333	0	15.7895	29.1667	37.5	15.7895	8.33333	58.3333	82.6087
6	POLN	116073020	116125459	467	14.8911	28.7652	17.2555	2.12348	26.451	29.9786	21.2705	10.5263	10.4657	55.3444	89.2003
6	HAUS3	116157133	116170917	102	20.8333	40.9586	25	25	42.1053	43.3415	37.5	31.5789	66.6667	58.3333	95.6522
6	MXD4	116174981	116188696	1	20.8333	33.3333	25	25	42.1053	50	37.5	31.5789	66.6667	58.3333	95.6522
6	ZFYVE28	116194946	116295304	347	16.8588	23.9513	22.3943	17.243	25.4057	46.2176	30.7157	25.2692	48.8593	52.7618	90.9786
6	CFAP99	116301306	116337121	102	40.9314	11.1111	30.7598	16.6667	15.7895	47.4673	27.0016	21.0526	68.3007	50	85.8056
6	RNF4	116339088	116375350	322	33.3333	11.1111	32.5311	16.6667	15.7895	29.2184	20.8333	15.8875	66.6667	50	82.6087
6	FAM193A	116393923	116545145	854	24.7658	35.6102	28.6593	30.3864	18.002	34.7922	60.7972	32.7622	42.7888	59.6702	82.6087
6	TNIP2	116553472	116579887	205	10.2439	13.2791	23.8008	12.7236	21.8485	17.8862	59.065	42.1053	12.5	37.5	82.6087
6	SH3BP2	116631430	116642287	6	37.5	0	50	8.33333	57.8947	54.1667	70.8333	47.3684	12.5	54.1667	91.3043
6	ADD1	116650351	116740193	473	45.851	9.88959	79.0345	8.33333	56.3926	83.5095	77.8277	68.4211	23.6698	79.3517	91.3043
6	NOP14	116746191	116761107	17	54.1667	44.4444	79.1667	8.33333	57.8947	95.8333	79.1667	68.4211	37.5	100	91.3043
6	GRK4	116761787	116815092	280	31.1756	61.9841	62.4851	8.33333	47.6316	89.6577	76.6667	50.1692	33.2143	100	91.3043
6	HTT	116826222	116941037	561	14.3717	60.2099	27.5401	2.6738	35.9696	73.4329	40.4783	29.0834	17.5208	50.8467	85.8483
6	UVSSA	116993237	117016102	18	12.5	100	30.5667	25	21.1	43.75	24.7667	21.1	12.5	37.5	30.4
6	MAEA	117026728	117054825	16	32.5542	100	41.6687	27.0812	21.0852	71.3687	40.0917	52.6099	20.8104	52.5917	72.2777
6	LOC108636246	117096035	117118140	89	38.3427	62.5468	33.661	33.3333	16.2626	83.3333	54.1667	52.6316	18.5393	58.3333	78.3586
6	CTBP1	117118435	117143582	4	45.8333	41.6667	33.3333	33.3333	21.0526	83.3333	54.1667	52.6316	25	58.3333	78.2609
6	LOC102187580	117182469	117211098	86	25	88.8889	25.0484	16.6667	15.7895	37.5	16.6667	22.5214	23.5465	40.7946	30.4348
6	CPLX1	117359637	117405415	16	25	88.8889	22.3958	8.33333	36.8421	42.7083	15.1042	35.5263	50	62.5	81.25
7	CHD1	12479809	12552922	434	66.6667	44.4444	58.3333	58.3333	68.4211	66.6667	50	94.7368	34.9462	45.8333	52.1739
7	RGMB	12594662	12623455	125	45.8333	40.7111	48.9333	58.3333	68.4211	70.8333	50	94.7368	45.8333	45.8333	53.4609
7	XRCC4	27358825	27646398	363	26.1938	13.3762	33.3333	58.3333	89.4737	37.5	37.5	33.3478	54.1667	33.3333	26.087
7	TMEM167A	27646443	27691570	375	45.8333	13.0074	35.2667	73.9778	89.4737	52.1778	48.4	33.4877	54.1667	34.2778	26.087
7	FGF1	56787497	56900206	792	48.548	22.2222	45.8333	51.7992	70.9928	20.6492	36.6056	44.0391	45.4388	91.6667	15.1625
7	NRG2	59276390	59474026	627	20.6273	88.8889	7.67544	35.4067	5.70805	14.3674	8.84503	20.0118	10.3203	17.7897	19.9431
7	LOC102172435	59372349	59373151	8	12.5	88.8889	4.16667	33.3333	5.26316	8.33333	4.16667	21.0526	8.33333	16.6667	17.3913
7	LOC108636413	59433922	59435822	8	33.3333	88.8889	16.6667	41.6667	5.26316	29.1667	16.6667	21.0526	16.6667	20.8333	26.087
7	PSD2	59477094	59549870	21	29.1667	88.8889	20.8333	33.3333	5.26316	29.1667	16.6667	15.7895	16.6667	16.6667	26.087
7	FAM53C	60743689	60753330	41	24.187	88.8889	35.874	41.6667	27.4711	42.378	37.5	42.362	30.0813	48.1707	65.2174
7	LOC102187480	60753603	60758356	23	15.5797	88.8889	33.3333	41.6667	25.8581	28.8043	37.5	35.4691	25	29.1667	62.5709
7	CDC25C	60758676	60794871	13	12.5	88.8889	33.3333	41.6667	21.0526	25	37.5	31.5789	25	29.1667	60.8696
7	PPP2CA	64637259	64661629	161	41.6667	11.1111	12.6035	25	36.8421	50.1035	87.5	21.0526	41.6667	50	60.8696
7	SKP1	64687616	64699516	65	54.1667	33.3333	16.6667	41.6667	42.1053	41.6667	87.5	21.0526	45.8333	50	60.8696
7	TCF7	64703281	64735552	79	54.1667	33.3333	16.6667	41.6667	42.1053	41.6667	87.5	22.5849	45.8333	50	60.8696
7	PLK5	66552326	66559269	14	75	55.5556	47.0238	50	42.1053	53.5714	37.5	73.6842	50.8929	44.6429	82.6087
7	ADAMTSL5	66570464	66577394	9	75	55.5556	45.8333	50	42.1053	54.1667	37.5	73.6842	54.1667	41.6667	82.6087
7	REEP6	66584899	66590312	10	79.1667	64.4444	45.8333	41.6667	50.5263	54.1667	33.3333	73.6842	61.25	57.5	86.087
7	PCSK4	66591573	66597377	8	83.3333	66.6667	45.8333	41.6667	52.6316	54.1667	33.3333	73.6842	66.6667	62.5	86.9565
7	C7H19orf25	66602940	66607896	11	83.3333	66.6667	50	41.6667	46.89	37.1212	29.1667	73.6842	66.6667	62.1212	73.913
7	EFNA2	66745283	66759974	23	70.8333	66.6667	75	83.3333	73.6842	62.5	58.3333	78.9474	95.8333	100	65.2174
7	C7H19orf24	66766617	66769574	6	70.8333	66.6667	75	83.3333	73.6842	62.5	58.3333	78.9474	95.8333	100	65.2174
7	CIRBP	66769284	66775243	10	70.8333	66.6667	75	83.3333	73.6842	62.5	58.3333	78.9474	94.5833	100	65.2174
7	CBARP	66800809	66811917	9	67.1296	66.6667	75	83.3333	61.4035	62.5	54.1667	78.9474	91.6667	100	34.7826
7	STK11	66811876	66828692	5	73.3333	66.6667	71.6667	83.3333	57.8947	62.5	54.1667	78.9474	91.6667	100	34.7826
7	SBNO2	66847798	66890258	33	79.1667	74.0741	47.3485	83.3333	54.7049	58.3333	62.5	31.5789	66.6667	62.5	43.4783
7	POLR2E	66898646	66905172	5	79.1667	77.7778	50	83.3333	57.8947	58.3333	62.5	31.5789	66.6667	62.5	43.4783
7	TMEM259	66952621	66959535	2	66.6667	88.8889	62.5	75	68.4211	75	75	47.3684	58.3333	58.3333	56.5217
7	WDR18	66970713	66978321	2	66.6667	83.3333	62.5	79.1667	68.4211	75	75	47.3684	58.3333	58.3333	56.5217
7	ARID3A	66984394	67017216	9	58.3333	77.7778	53.7037	75	63.1579	76.8519	83.3333	52.6316	69.9074	79.1667	65.2174
7	R3HDM4	67033232	67042670	12	75	72.2222	54.1667	75	63.1579	75	83.3333	47.3684	68.75	75.3472	65.2174
7	MED16	67046702	67062030	9	75	66.6667	54.1667	75	63.1579	75	83.3333	47.3684	70.8333	70.8333	65.2174
7	CFD	67064238	67066843	1	75	66.6667	54.1667	75	63.1579	75	83.3333	47.3684	70.8333	70.8333	65.2174
7	PRTN3	67075248	67078639	3	75	66.6667	54.1667	75	63.1579	75	83.3333	47.3684	70.8333	70.8333	65.2174
7	AZU1	67088323	67091537	9	73.6111	55.5556	48.6111	75	52.6316	58.7963	83.3333	47.3684	68.9815	66.6667	65.2174
7	MISP	67146088	67156340	23	62.5	88.8889	8.33333	16.6667	15.7895	14.8551	16.6667	21.0526	16.6667	8.33333	43.4783
7	PALM	67156420	67181263	40	62.5	88.8889	10.8333	16.6667	23.5526	16.6667	16.6667	21.0526	20.5208	22.8125	43.4783
7	PRSS57	67187980	67193165	18	58.3333	88.8889	19.4444	16.6667	26.3158	16.6667	16.6667	21.0526	23.6111	31.0185	43.4783
7	FSTL3	67193971	67200297	2	58.3333	88.8889	20.8333	16.6667	26.3158	16.6667	16.6667	21.0526	25	33.3333	43.4783
7	RNF126	67209067	67217210	3	58.3333	88.8889	20.8333	8.33333	26.3158	16.6667	16.6667	21.0526	25	37.5	43.4783
7	FGF22	67217234	67221049	1	58.3333	88.8889	20.8333	8.33333	26.3158	16.6667	16.6667	21.0526	25	37.5	43.4783
7	POLRMT	67230865	67244166	20	63.3467	97.7778	25	8.30667	26.3032	18.9483	14.18	15.7979	25	41.04	43.4957
7	HCN2	67244239	67264532	36	66.6954	98.4568	25	8.30463	26.3022	20.8046	16.6954	15.7985	25	45.8046	43.497
7	BSG	67269856	67276813	3	66.7	100	25	8.3	26.3	20.8	16.7	15.8	25	45.8	43.5
7	GZMM	67290612	67296537	25	69.5	88.8889	25	11.3333	29.4737	16.6667	15	15.7895	25	50.8333	47.8261
7	CDC34	67299303	67305457	10	62.0833	88.8889	25.8333	16.6667	31.5789	16.6667	16.6667	15.7895	25	54.1667	47.8261
7	MADCAM1	67319649	67325220	5	58.3333	88.8889	25	16.6667	31.5789	16.6667	18.3333	15.7895	25	54.1667	47.8261
7	LOC108636371	67341099	67343388	1	45.8333	88.8889	25	16.6667	26.3158	25	16.6667	15.7895	50	20.8333	21.7391
7	AP3D1	89126591	89159963	63	48.4788	88.8889	53.3069	50	56.7251	73.8095	62.6984	40.1838	45.4365	56.0185	60.8696
7	AMH	89169334	89172804	3	45.8333	88.8889	41.6667	50	42.1053	66.6667	50	26.3158	37.5	45.8333	56.5217
7	SF3A2	89172888	89181602	12	42.3611	88.8889	37.8472	45.8333	42.1053	66.6667	50	26.3158	35.7639	30.5556	56.5217
7	PLEKHJ1	89181731	89184374	1	41.6667	88.8889	25	41.6667	42.1053	66.6667	50	26.3158	33.3333	29.1667	56.5217
7	DOT1L	89184931	89236978	77	37.1212	88.8889	19.8593	41.6667	36.7738	59.4156	41.5584	26.3158	32.2511	28.7338	47.8826
7	GNG7	89468536	89608731	310	21.6935	88.8889	37.5	25	0	25	4.54301	21.0526	21.1828	33.3333	30.4348
7	CCDC94	90735131	90749262	44	45.8333	57.0707	21.3068	33.3333	10.5263	85.5114	29.1667	52.6316	48.0114	20.8333	47.8261
7	SHD	90755834	90764186	19	45.8333	66.6667	25	33.3333	10.5263	87.5	29.1667	52.6316	50	20.8333	47.8261
7	TMIGD2	90764906	90772249	29	45.8333	66.6667	25	33.3333	10.5263	87.2126	29.1667	52.6316	50	20.8333	47.8261
7	FSD1	90774022	90786104	21	45.8333	66.6667	25	33.3333	10.5263	83.3333	29.1667	52.6316	50	20.8333	47.8261
7	STAP2	90786651	90798263	62	45.8333	66.6667	32.9301	41.2634	15.5348	83.3333	29.1667	52.6316	50	20.8333	47.8261
7	MPND	90803788	90813427	25	58	77.7778	45.8333	41.6667	29.0526	83.3333	33.3333	73.6842	66.8333	25	54.2609
7	SH3GL1	90813591	90840745	29	58.3333	72.4138	49.4253	48.8506	31.5789	83.3333	33.3333	73.6842	70.8333	25	56.5217
7	CHAF1A	90842611	90867515	112	58.3333	61.4087	46.2798	50	31.5789	83.3333	33.3333	73.6842	70.8333	21.4658	41.1879
7	UBXN6	90869235	90881994	39	58.3333	55.5556	45.8333	50	31.5789	83.3333	33.3333	65.3171	70.8333	20.8333	25.3066
7	LOC102172140	90901626	90918549	64	58.6589	45.1389	26.888	50	16.2007	83.3333	30.2734	61.3487	57.5521	25	16.3043
7	PLIN4	90918821	90932467	9	58.3333	33.3333	20.8333	50	15.7895	83.3333	33.3333	57.8947	50	25	13.0435
7	PLIN5	90935317	90947172	46	58.3333	33.3333	20.8333	50	15.7895	83.3333	33.3333	57.8947	50	25	13.0435
7	LRG1	90948164	90951434	13	58.3333	33.3333	20.8333	50	15.7895	83.3333	33.3333	57.8947	50	25	13.0435
7	SEMA6B	90963685	90992323	63	43.5847	33.3333	20.8333	50	13.7845	83.3333	40.1455	45.5305	40.8069	22.4868	13.0435
7	RFX2	92110765	92202790	31	32.3925	66.6667	37.5	15.8602	36.8421	20.8333	37.5	57.8947	29.1667	83.3333	26.087
7	ACSBG2	92237808	92275508	58	8.33333	15.5172	54.1667	13.9368	20.6897	16.6667	31.4655	87.7495	15.3736	64.6552	30.1349
7	LOC102183504	99924173	99924649	19	25	44.4444	12.5	58.3333	73.6842	75	50	21.0526	95.8333	79.1667	4.34783
7	LOC102184333	99944074	99945021	10	25	44.4444	12.5	58.3333	73.6842	75	50	21.0526	95.8333	79.1667	4.34783
7	LOC102183782	99970803	99971771	21	20.8333	22.2222	12.5	58.3333	73.6842	70.8333	45.8333	21.0526	95.8333	79.1667	4.34783
7	LOC108636466	108385199	108385398	1	54.1667	44.4444	16.6667	58.3333	42.1053	83.3333	16.6667	78.9474	50	37.5	56.5217
8	DDX60	469234	525201	572	53.868	21.6977	37.2305	25	5.60361	28.9554	23.4266	8.60324	27.1562	85.9557	7.09942
8	PALLD	571937	953942	445	58.4082	44.4444	37.2378	9.23221	5.26316	37.5	28.5768	11.1413	33.2772	87.5	17.6942
8	CNTLN	26770649	27126378	2185	86.6362	21.8205	45.7037	0.0877193	33.1928	8.85202	21.3959	15.4595	27.2998	29.3516	15.8352
8	RANBP6	38506959	38511581	9	50	55.5556	33.3333	41.6667	26.3158	29.1667	37.5	52.6316	33.3333	83.3333	73.913
8	KIAA2026	38513727	38622147	632	57.5949	56.9972	46.0047	33.8739	21.4107	29.1667	37.5	56.6039	33.3333	87.5	73.913
8	CLTA	60159440	60177198	117	67.4858	77.7778	66.6667	75	73.6842	87.5	70.8333	57.8947	62.5	83.3333	69.5652
8	GNE	60179128	60236330	355	62.5	75.6808	64.8709	73.2629	73.6842	87.5	70.7746	57.8947	62.5	83.3333	71.733
8	GABBR2	63037179	63409324	773	45.8064	11.1111	16.7529	33.3333	36.8421	25	42.6046	28.052	37.6401	37.3706	82.6087
8	STC1	70791218	70806076	48	95.8333	22.2222	91.6667	100	84.2105	87.5	95.8333	84.2105	91.6667	79.1667	82.6087
8	LOC102183600	74506660	74524290	57	16.6667	33.3333	53.1433	33.3333	30.1939	57.9678	38.4503	39.3352	50	26.9006	88.5584
8	APTX	74548279	74564213	166	25	33.3333	50	33.3333	21.0526	54.1667	29.1667	36.8421	50	37.5	91.3043
8	DNAJA1	74588289	74599055	86	25	33.3333	50	33.3333	21.0526	54.1667	29.1667	36.8421	50	37.5	91.3043
8	SMU1	74602402	74634128	348	25	33.3333	53.7835	33.3333	22.1264	62.3563	27.0354	36.4943	51.1734	38.8649	91.3043
8	B4GALT1	74661494	74711790	253	70.8663	57.1366	58.3333	50	59.6838	88.7022	63.4717	38.0695	54.1667	76.6469	88.4516
8	SPINK4	74799650	74807172	28	91.6667	55.5556	79.1667	100	78.9474	100	79.1667	63.1579	95.8333	95.8333	95.6522
8	BAG1	74814221	74826505	89	91.6667	49.4382	79.1667	100	78.9474	100	79.1667	63.1579	95.8333	95.8333	95.6522
8	CHMP5	74826490	74840085	83	91.6667	30.9237	81.0241	100	78.9474	100	79.1667	63.1579	95.8333	95.8333	95.6522
8	NFX1	74850386	74915589	350	87.9524	23.8413	75.9167	89.4762	65.3233	74.619	48.5714	63.1579	90.6905	92.119	95.528
8	AQP7	74925841	74942904	61	91.6667	28.7796	82.1038	66.9399	47.3684	17.7596	37.5	63.1579	83.3333	95.8333	95.6522
8	AQP3	74981478	74987380	16	91.6667	33.3333	70.8333	58.3333	52.6316	16.6667	27.6042	57.8947	83.3333	95.8333	100
8	NOL6	74996129	75008583	11	89.0152	33.3333	66.6667	58.3333	52.6316	20.4545	32.9545	44.0191	83.3333	93.1818	91.3043
8	UBE2R2	75023162	75123568	607	87.5	32.7659	66.6667	58.3333	52.6316	20.8333	33.3333	42.1053	85.9898	91.6667	91.3043
8	UBAP2	75124772	75238885	629	87.4669	31.6552	69.6675	64.3349	52.6316	23.1916	47.867	45.469	87.8908	91.4282	91.3043
8	DCAF12	75279762	75315413	285	87.5	11.1111	75	66.6667	42.1053	20.8333	45.8333	52.6316	83.3333	91.6667	91.3043
8	IARS	83601060	83682296	459	41.7574	37.5212	45.7244	26.4706	30.8107	50.8533	32.6797	73.5351	87.5	41.6667	56.7301
8	NOL8	83690788	83715956	376	42.4756	33.3333	45.8333	25	42.1053	58.3333	28.2358	73.6842	87.5	45.379	56.5217
8	CENPP	83715986	83951593	1839	43.1983	33.3333	45.7132	23.4049	34.1833	57.6242	35.3158	77.2788	78.9537	56.5638	68.2294
8	OGN	83789289	83805337	165	54.1667	33.3333	45.8333	27.1717	31.5789	50	20.8333	89.4737	87.5	50	58.2082
8	OMD	83814405	83822695	52	42.0673	33.3333	31.0897	33.3333	33.4008	56.891	42.9487	89.4737	81.4904	50	56.5217
8	ECM2	83875096	83915595	250	33.3333	33.3333	49.6167	16.6667	25.7684	62.45	53.7	70.8632	59.4833	79.0667	95.3043
8	IPPK	83951599	84011953	369	32.8704	33.3333	50	13.0081	25.788	59.7674	47.2109	66.2388	62.2177	77.8004	95.5108
8	MYT1L	111596661	111764141	20	31.6667	88.8889	25.8333	8.33333	10.5263	25	20.8333	14.4737	21.875	12.5	34.7826
8	PXDN	111777937	111843714	178	29.8702	97.1286	35.7635	14.767	12.6208	24.4369	13.9981	24.4181	37.1888	10.5951	33.2926
8	TPO	111862901	111896536	49	17.0197	93.6508	34.7789	24.3224	16.443	28.4905	12.5	22.3464	55.5361	9.60476	34.7901
8	TMEM18	112162787	112166822	5	29.1667	11.1111	8.33333	50	31.5789	58.3333	8.33333	84.2105	20.8333	20.8333	30.4348
9	SERINC1	15940920	15973209	194	29.1667	88.8889	25	8.89175	26.3158	8.61254	8.33333	47.3684	12.7792	8.33333	22.7028
9	REV3L	26259430	26434729	1122	32.9694	35.4526	42.2608	49.6212	50.9616	64.5536	95.8148	44.4929	60.5095	81.9333	51.1741
9	SLC16A10	26490491	26607967	639	58.6789	33.3333	21.1528	21.4919	34.4206	52.3148	62.8521	82.7856	45.8333	66.8362	95.0534
9	RPF2	26655007	26689704	287	38.0334	44.4	34.1049	41.7	22.2777	53.8115	64.9798	63.2	34.8453	77.1512	100
9	GTF3C6	26693599	26705201	76	33.3	44.4	37.5	41.7	21.1	50	54.2	63.2	29.2	75	100
9	SESN1	28361840	28474910	101	45.8333	55.5556	60.8498	72.0297	38.3012	66.6667	82.137	72.7462	20.8333	80.198	65.2174
9	FOXO3	28792772	28916001	857	37.5	33.3333	61.7513	83.3333	39.5996	79.1667	50.1653	21.286	43.8497	65.3491	52.1739
9	LACE1	28951988	29151771	636	32.1606	33.3333	47.9429	83.3333	37.2476	76.1989	53.3412	20.3078	40.4088	82.4161	52.4474
9	CEP162	52424946	52520497	475	34.0614	50.269	25.6404	0	24.4765	22	17.3158	63.7673	6.5	68.7368	82.6087
9	NHSL1	63313909	63580562	1248	80.5889	16.0434	18.5964	18.2292	24.1439	12.1127	11.4984	18.9524	13.0976	51.2286	41.1441
9	CCDC28A	63654341	63671011	115	75	33.3333	25	16.6667	21.0526	13.2246	25	21.0526	9.27536	91.6667	43.4783
9	ECT2L	63692370	63758278	466	43.3476	19.0272	28.6928	15.093	30.7206	13.4925	21.5039	15.7895	11.731	91.6667	28.3355
9	DLL1	91362074	91371421	5	95.8333	88.8889	95.8333	83.3333	78.9474	87.5	83.3333	78.9474	83.3333	95.8333	95.6522
9	FAM120B	91383318	91452815	244	92.4693	65.9381	95.5943	73.1216	82.0966	86.9365	80.0717	88.05	80.1742	78.0396	95.4383
9	PSMB1	91508837	91530370	149	77.7125	55.5556	65.66	28.3557	79.6185	62.4441	60.5984	77.3225	37.5	28.5235	95.6522
9	TBP	91534636	91547703	76	41.6118	55.5556	38.7061	18.75	60.3186	28.4539	40.0219	65.0277	30.8114	21.875	92.2769
9	PDCD2	91549331	91558722	28	33.3333	55.5556	33.3333	16.6667	52.6316	20.8333	33.3333	63.1579	29.1667	19.6429	91.3043
10	CTDSPL2	326344	408652	559	25	39.0578	50	50	26.3158	29.1667	33.3333	44.2708	41.6294	37.5	91.3043
10	CASC4	416856	504249	175	25	11.1111	40.7143	50	41.8045	29.1667	29.1667	56.1504	42.381	41.381	90.2609
10	EML5	2746641	2901239	1256	87.5	28.9455	36.9128	15.8904	50.8716	9.89915	35.6555	26.3158	41.6667	41.3946	46.6491
10	ZC3H14	2900709	2941241	145	87.2701	26.8199	37.4138	16.6667	52.6316	12.5	33.3333	26.3158	41.6667	45.8333	47.8261
10	STON2	10362618	10533279	333	49.8498	33.3333	33.8964	83.3333	15.7895	28.1031	17.3924	68.1366	65.2152	58.3333	39.1304
10	GTF2A1	10571125	10611057	229	54.2213	55.5556	56.2955	91.6667	52.6316	50	50	73.6842	95.8333	62.5	69.5652
10	TSHR	10656656	10833540	126	58.3333	58.642	70.8333	91.6667	52.6316	50.2976	54.1667	73.6842	95.8333	60.7804	69.5652
10	SNW1	14204731	14239463	241	58.3333	33.3333	50	83.3333	42.1053	83.3333	45.8333	57.8947	29.1667	45.8333	69.5652
10	SLIRP	14239465	14245318	40	58.3333	33.3333	50	83.3333	42.1053	83.3333	45.8333	57.8947	29.1667	45.8333	69.5652
10	ALKBH1	14245329	14268407	314	58.3333	33.3333	50	83.3333	42.1053	83.3333	45.8333	57.8947	29.1667	51.1412	69.5652
10	SPTLC2	14304070	14406615	145	42.2989	11.1111	45.8333	75.2874	41.5971	83.3333	45.8333	21.9238	16.2644	33.3333	69.5652
10	LOC102179011	14318190	14324752	20	41.6667	11.1111	45.8333	75	42.1053	83.3333	45.8333	21.0526	16.6667	33.3333	69.5652
10	SAMD15	14492947	14503166	39	58.3333	33.3333	37.5	41.6667	36.8421	54.1667	37.5	52.6316	45.8333	83.3333	39.1304
10	TMED8	14503305	14535137	273	62.21	38.1359	41.3767	41.6667	36.8421	54.1667	37.5	52.6316	45.8333	83.3333	43.1757
10	GSTZ1	14545929	14565784	13	62.5	44.4444	41.6667	50	42.1053	51.2821	35.5769	52.6316	44.5513	83.3333	43.4783
10	PROX2	17004619	17013516	41	70.8333	33.3333	66.6667	83.3333	47.3684	91.6667	75	84.2105	66.6667	91.6667	49.5228
10	YLPM1	17038321	17101128	321	91.6667	25.3375	67.6272	90.9138	58.4358	91.6667	75	86.6699	76.8302	100	96.668
10	FCF1	17121306	17131458	84	91.6667	22.2222	70.8333	83.3333	68.4211	91.6667	75	100	83.3333	100	100
10	AREL1	17131494	17176836	280	91.6667	28.1349	70.8333	83.3333	68.4211	91.6667	62.9911	100	83.3333	100	100
10	LOC102173393	17159486	17160492	10	91.6667	33.3333	70.8333	83.3333	68.4211	91.6667	62.5	100	83.3333	100	100
10	RGS6	19041906	19655720	1109	18.023	33.3333	5.76721	32.8374	20.6397	4.40712	4.16667	10.5263	38.0147	83.3333	12.083
10	MNAT1	30069341	30295943	22	52.6515	37.3737	33.3333	75	47.3684	20.8333	43.3712	84.2105	66.6667	25.947	60.8696
10	LOC102176425	30943306	31060851	433	62.7887	24.9423	34.7768	32.756	20.8217	27.5212	45.4003	84.3078	50	47.6809	13.0435
10	RTN1	31112309	31365032	25	87.3333	22.2222	25	58.3333	15.5789	50	45.8333	63.1579	25	16.6667	13.0435
10	KTN1	35112081	35217880	638	70.755	0	20.8333	50	51.8809	79.1405	35.8281	71.5476	91.6667	29.552	26.087
10	GATM	38061732	38077668	94	41.6667	11.1111	33.3333	50.3546	36.8421	41.6667	62.5	36.8421	83.3333	35.5496	39.1304
10	SPATA5L1	38116371	38134931	146	58.3333	16.8189	37.5	58.3333	52.0548	37.5	62.5	36.8421	83.3333	45.8333	52.1739
10	LOC106502552	38161341	38163512	5	58.3333	22.2222	37.5	58.3333	57.8947	37.5	62.5	42.1053	83.3333	45.8333	52.1739
10	SLC30A4	38182899	38213975	166	58.3333	11.1111	33.3333	50	57.8947	45.8333	62.5	52.6316	83.3333	33.3333	52.1739
10	ARPP19	45359262	45379946	22	33.3333	11.1111	54.1667	75	63.1579	83.3333	58.3333	73.6842	58.3333	29.1667	52.1739
10	FAM214A	45391252	45477042	235	33.3333	6.76123	50.266	75	62.8443	83.3333	58.3333	73.6842	58.3333	21.3652	52.1739
10	ZNF280D	49408788	49536832	774	57.9134	36.6494	20.5373	40.9991	52.6316	24.6824	26.405	68.3463	91.6667	17.5657	43.8265
10	ALDH1A2	50839609	50957248	979	14.6365	22.2012	20.4886	59.6808	21.278	54.428	45.8018	48.8265	23.3757	29.1797	100
10	AQP9	51022717	51074079	473	12.5	12.7085	17.0366	59.3023	17.6143	14.3235	23.1061	46.9456	17.4859	28.136	91.3043
10	ADAM10	51485832	51622609	394	79.4205	55.5556	33.3333	66.6244	31.5789	37.0876	38.0288	47.3283	41.4129	83.3333	30.4348
10	LOC102184991	51633731	51634487	8	79.1667	55.5556	33.3333	66.6667	36.8421	37.5	41.6667	47.3684	54.1667	83.3333	30.4348
10	FAM63B	51645527	51727216	553	79.1667	33.8959	33.3333	66.531	42.1053	37.5	41.6667	47.3684	54.1667	83.3333	30.2775
10	VPS13C	54900375	55081779	1738	62.7997	22.2222	63.0322	88.8905	49.7608	90.7533	79.3824	53.6491	57.9306	75.0216	84.8276
10	LOC106502555	55095223	55097704	31	100	22.2222	70.8333	75	68.4211	91.6667	79.1667	42.1053	51.6129	87.5	52.1739
10	NEMF	60219279	60273568	482	63.2089	11.1111	59.6992	61.2033	47.8161	53.4146	44.5626	78.9474	42.7559	20.8333	89.9784
10	KLHDC2	60273935	60288929	134	70.8333	13.5987	66.6667	66.6667	52.6316	62.5	45.8333	78.9474	54.1667	20.8333	90.331
10	KLHDC1	60292061	60331139	133	70.8333	22.2222	66.6667	64.4737	62.2082	62.5	47.6504	73.2885	57.1742	20.8333	82.6087
10	RPS29	60400653	60402483	19	58.3333	33.3333	66.6667	83.3333	78.9474	75	50	47.3684	64.4737	25	73.913
10	LOC102181603	60424687	60425144	6	20.8333	33.3333	29.1667	83.3333	26.3158	70.8333	20.8333	21.0526	29.1667	16.6667	39.1304
10	LOC102188224	60428205	60433077	50	20.8333	33.3333	29.1667	83.3333	26.3158	70.8333	20.8333	21.0526	29.1667	16.6667	39.1304
10	GANC	65350716	65422084	46	16.6667	33.3333	12.5	17.029	5.26316	45.9239	12.5	42.1053	20.5616	41.6667	86.9565
10	TMEM87A	65422171	65462864	279	16.6667	33.3333	12.5	16.6667	5.26316	50	12.5	42.1053	20.8333	41.6667	86.9565
10	VPS39	65464556	65510729	420	28.3333	33.3333	12.5	16.6667	9.91228	43.8492	12.5	42.1053	24.5139	36.121	86.9565
10	PLA2G4F	65515399	65530870	93	29.1667	33.3333	12.5	13.9785	10.5263	41.6667	4.16667	36.8421	25	33.3333	86.9565
10	ARHGAP11A	72959245	72980733	221	20.8333	11.1111	8.33333	0	26.3158	16.6667	4.16667	37.0564	29.1667	83.3333	26.087
10	LOC108636866	76043977	76044912	24	83.3333	33.3333	4.16667	8.33333	47.3684	33.3333	16.6667	36.8421	37.5	29.1667	73.913
10	LOC102183422	76059760	76062648	85	83.3333	33.3333	4.16667	8.33333	47.3684	33.3333	16.6667	36.8421	37.5	29.1667	73.913
10	LOC108636909	76084104	76089210	58	83.3333	33.3333	4.16667	8.33333	47.3684	29.1667	16.6667	36.8421	37.5	29.1667	73.913
10	LOC102182874	76107651	76108577	24	83.3333	33.3333	4.16667	8.33333	47.3684	29.1667	16.6667	36.8421	37.5	29.1667	78.2609
10	LOC102182595	76114914	76115906	14	83.3333	44.4444	4.16667	8.33333	47.3684	27.381	16.6667	36.8421	37.5	29.1667	78.2609
10	LOC102182312	76120730	76121680	7	83.3333	44.4444	4.16667	8.33333	47.3684	25	16.6667	36.8421	37.5	29.1667	78.2609
10	LOC102182042	76131206	76134438	38	83.3333	44.4444	0	8.33333	47.3684	25	16.6667	36.8421	37.5	32.5658	78.2609
10	UACA	83609252	83699173	614	17.386	0	29.1667	41.6667	36.8421	62.5	12.4932	31.5789	33.3333	83.3333	34.7755
10	TLE3	84264019	84313907	188	25	33.3333	52.8147	29.0337	28.8634	44.836	54.1667	47.3684	50	50	82.6087
10	SPESP1	85478026	85513076	410	66.6667	22.2222	29.1667	41.4228	57.8947	62.378	16.6667	36.8421	29.1667	37.5	91.3043
11	ZC3H8	81356	110021	67	8.33333	88.8889	8.33333	0	21.0526	12.5	0	26.3158	16.6667	41.6667	26.087
11	FBLN7	124681	181749	513	12.5325	88.8889	12.5	8.33333	18.4775	12.5	16.6667	26.3158	16.6667	26.1615	25.5276
11	TMEM87B	191293	241641	26	33.3333	88.8889	12.5	8.33333	15.7895	9.45513	16.6667	26.3158	16.6667	33.3333	39.1304
11	VWA3B	3313660	3501249	2057	43.4758	46.7512	34.8642	24.838	36.8286	40.8413	11.5581	47.3786	54.0963	97.1095	26.38
11	CNGA3	3525128	3563729	23	12.5	22.2222	25	8.33333	36.8421	45.8333	8.33333	47.3684	45.8333	91.6667	30.4348
11	TXNDC9	4365391	4377309	116	37.5	12.3563	29.1667	0	36.8421	33.3333	8.33333	36.8421	62.5	83.3333	39.1304
11	EIF5B	4378166	4451879	668	37.5	22.2222	29.1667	0	36.8421	33.3333	8.33333	36.8421	62.5	83.3333	39.1304
11	REV1	4452095	4531705	811	42.5041	16.6598	28.73	0	38.3607	30.8005	8.33333	31.8385	53.0415	83.3333	32.9491
11	XDH	14029412	14097708	364	54.1209	11.1111	54.1438	47.5962	57.8658	66.0027	62.3855	57.8658	83.2418	74.8397	95.4252
11	SRD5A2	14166235	14215772	34	52.5735	11.1111	58.0882	50	41.3313	50.7353	29.902	36.9969	53.3088	72.0588	90.0256
11	THADA	25394392	25722481	1024	22.408	51.7036	8.33333	8.33333	20.5746	3.0599	4.16667	10.5263	20.1782	91.6219	26.087
11	CCDC88A	37609773	37735205	364	66.6667	55.5556	30.1168	41.4835	28.557	30.1625	36.2752	21.443	42.1245	95.8333	55.9484
11	CFAP36	37823660	37853811	200	41.685	81.8456	24.065	73.8768	63.1811	66.5833	84.81	44.9842	71.875	100	64.7993
11	PPP4R3B	37854984	37908265	296	41.6667	98.2357	40.7939	75	68.3144	70.7489	91.6667	52.6316	83.3333	100	69.5652
11	PNPT1	37919279	37959675	232	41.6667	100	52.0833	75	68.4211	73.4375	91.6667	52.6316	83.3333	95.8333	69.5652
11	EFEMP1	38093732	38165206	59	41.6667	66.6667	41.6667	80.5085	52.6316	59.4633	90.3249	52.6316	74.2938	86.2288	68.0914
11	CCDC85A	38443506	38665182	845	33.4813	54.2669	30.3156	89.5069	82.1489	67.712	66.499	53.8835	58.3974	61.7308	69.3851
11	EHBP1	60865079	61221859	1377	39.2853	32.4619	37.3669	85.6391	31.342	38.8072	46.2237	31.5789	16.7786	42.408	80.7647
11	LOC106502628	61309992	61310821	7	54.1667	33.3333	25	66.6667	21.0526	45.8333	45.8333	42.1053	58.3333	83.3333	30.4348
11	LOC102172818	61311246	61313265	13	54.1667	33.3333	25	66.6667	21.0526	45.8333	45.8333	42.1053	55.7692	83.3333	30.4348
11	FOSL2	71072128	71095051	74	95.8333	44.4444	25	33.7838	54.6942	29.1667	56.0811	57.8947	58.3333	45.8333	82.6087
11	BRE	71147448	71550180	420	95.6647	34.2063	37.0734	65.2976	93.3459	62.5	66.4087	62.2055	90.9921	94.4841	78.2402
11	TRIM54	72058554	72080333	46	83.3333	16.6667	23.913	41.6667	32.9519	24.1848	24.0942	39.016	47.5543	78.442	26.087
11	DNAJC5G	72082485	72084671	6	83.3333	11.1111	25	41.6667	25.4386	20.8333	24.3056	31.5789	45.8333	83.3333	26.087
11	SLC30A3	72100380	72109025	29	83.3333	11.1111	29.1667	50	31.5789	49.1379	58.046	47.3684	70.1149	87.5	39.1304
11	CAD	72117212	72139080	71	88.5563	11.1111	33.3333	57.3944	36.8421	62.3826	58.3333	47.3684	70.8333	89.73	41.4574
11	ATRAID	72139176	72144136	27	88.2716	11.1111	33.3333	66.6667	36.8421	63.2716	58.3333	43.0799	64.0432	89.1975	47.8261
11	SLC5A6	72144637	72156979	61	87.5	11.1111	33.3333	66.6667	33.6497	59.9727	58.3333	42.1053	62.5	87.5	42.5517
11	TCF23	72204731	72208863	10	91.6667	22.2222	41.6667	75	47.3684	66.6667	58.3333	42.1053	79.1667	100	39.1304
11	PRR30	72224661	72227320	2	91.6667	44.4444	41.6667	75	57.8947	54.1667	50	68.4211	79.1667	95.8333	34.7826
11	PREB	72227057	72231208	4	92.7083	44.4444	41.6667	75	57.8947	54.1667	50	68.4211	79.1667	95.8333	34.7826
11	ABHD1	72231163	72238506	13	95.8333	44.4444	41.6667	73.7179	57.8947	53.5256	48.0769	68.4211	78.5256	95.1923	34.1137
11	LOC108637092	73679580	73682011	4	37.5	88.8889	25	25	15.7895	12.5	33.3333	10.5263	13.5417	45.8333	34.7826
11	DNMT3A	73679835	73784188	70	37.5	88.8889	25	21.3095	15.7895	12.5	33.3333	10.5263	16.4881	45.8333	34.7826
11	NCOA1	74153980	74372125	1581	28.1046	67.5733	40.5387	40.7917	36.4393	66.1422	83.7655	36.3161	41.838	74.5757	56.9425
11	RHOB	78108328	78108918	1	79.1667	11.1111	54.1667	50	36.8421	45.8333	79.1667	73.6842	87.5	37.5	91.3043
11	LOC102174667	78150125	78158828	63	75	3.7037	54.1667	81.4815	42.1053	49.4709	70.8333	89.4737	79.1667	33.3333	82.6087
11	PUM2	78203904	78325856	921	45.8333	22.4032	70.8333	75	42.1053	54.1667	79.1667	100	79.1667	33.3333	91.3043
11	SDC1	78349821	78374106	41	70.8333	33.3333	79.1667	83.3333	84.2105	66.6667	83.3333	100	79.1667	33.3333	100
11	LAPTM4A	78517337	78534060	135	71.4815	0	33.3333	66.6667	52.6316	95.8333	75	63.1579	54.1667	45.8333	91.3043
11	MATN3	78543696	78561487	129	87.5	1.72265	33.3333	66.6667	54.9572	92.8941	76.6796	67.8499	74.6447	49.4832	85.1702
11	WDR35	78568240	78621043	448	87.5	14.5585	22.5353	70.0335	58.6466	87.8069	57.9148	58.2824	71.0937	46.1217	55.7453
11	TTC32	78628316	78636945	85	87.5	22.2222	22.402	74.3137	54.6749	87.3529	58.3333	57.5232	70.8333	45.6863	69.5652
11	CRB2	94006350	94030821	16	25	88.8889	8.33333	16.6667	10.5263	21.875	4.16667	21.0526	20.8333	41.6667	8.69565
11	DENND1A	94030061	94571614	17	21.8137	88.8889	8.33333	16.6667	10.5263	20.8333	4.16667	21.0526	20.8333	41.6667	8.69565
11	GARNL3	97524004	97690338	1069	69.8004	40.9521	48.4526	58.3333	62.3061	79.1667	65.1076	66.432	60.2393	83.3333	62.6063
11	SLC2A8	97694300	97703520	11	45.8333	44.4444	50	58.3333	57.8947	79.1667	62.5	63.1579	66.6667	83.3333	60.8696
11	ZNF79	97707440	97721873	164	45.8333	49.8645	50	58.3333	57.8947	79.1667	62.5	63.1579	66.6667	83.3333	60.8696
11	RPL12	97723602	97727826	43	45.8333	55.5556	50	58.3333	57.8947	79.1667	62.5	63.1579	66.6667	83.3333	60.8696
11	LRSAM1	97727885	97762268	181	45.8333	49.1713	50	58.3333	57.8947	79.1667	62.5	63.1579	70.1197	83.3333	60.8696
11	FAM129B	97763977	97818502	48	32.1181	44.4444	46.1806	52.6042	54.4956	79.1667	51.1285	59.8684	50.1736	83.3333	60.5978
11	LOC102189594	103139103	103174146	37	53.0405	88.8889	8.33333	20.4955	31.2945	57.8829	25	62.3044	75	29.2793	51.2338
11	CCDC187	103179116	103224725	14	44.6429	90.4762	11.0119	21.4333	24.8135	58.9286	26.7905	57.8955	69.6429	38.6857	49.6932
11	SNAPC4	103250772	103272873	28	41.55	100	23.3536	19.6643	11.6643	62.0571	40.7893	59.6071	52.8286	48.5071	40.8464
11	SDCCAG3	103275335	103281712	3	41.7	100	26.4	25	35.0667	54.2	44.4333	33.3333	51.4	37.5	21.7
11	PMPCA	103281684	103292475	6	41.7	100	29.2	26.3833	36.8	54.2	41.7	31.6	54.2	33.3	21.7
11	SEC16A	103304047	103334563	44	45.1477	100	30.8773	37.5	40.7864	54.8409	46.3182	26.5409	54.2	37.5136	26.1568
11	NOTCH1	103349994	103395722	1	45.8333	88.8889	37.5	41.6667	47.3684	41.6667	54.1667	21.0526	54.1667	37.5	30.4348
11	STKLD1	103693166	103708795	15	73.6111	88.8889	25	33.3333	21.0526	25	31.6667	57.8947	16.6667	54.4444	34.7826
11	REXO4	103708896	103717819	3	75	88.8889	25	33.3333	21.0526	25	33.3333	57.8947	16.6667	59.7222	34.7826
11	ADAMTS13	103722208	103755062	8	75	88.8889	25	33.3333	25.6579	25	33.3333	57.8947	16.6667	79.1667	34.7826
11	CACFD1	103755819	103764723	12	75	88.8889	25	40.9722	26.3158	25	36.4583	57.8947	16.6667	79.1667	34.7826
11	SLC2A6	103765024	103772701	1	75	88.8889	25	41.6667	26.3158	25	37.5	57.8947	16.6667	79.1667	34.7826
11	TMEM8C	103799839	103811936	5	66.6667	88.8889	20.8333	41.6667	31.5789	20.8333	75	15.7895	50	79.1667	34.7826
11	ADAMTSL2	103818733	103854512	16	63.8021	88.8889	22.6562	41.6667	30.2632	26.8229	75	15.7895	50	78.125	38.0435
11	FAM163B	103856367	103886427	39	42.6282	88.8889	27.4573	41.6667	24.5614	25	74.1453	19.1633	50	66.453	30.4348
11	DBH	103904801	103922928	7	29.1667	88.8889	29.1667	33.3333	10.5263	16.6667	41.6667	15.7895	33.3333	20.8333	17.3913
11	SARDH	103927036	103987689	125	27.9667	88.8889	24.6	30.1333	3.83158	12.6	30.6667	14.6947	21.4333	15.0667	18.2609
11	VAV2	103994371	104172220	185	31.7568	88.8889	14.5045	25.2252	5.06401	20.5405	29.9324	19.3172	35.9009	17.9505	26.5805
11	BRD3	104199582	104235138	40	37.5	88.8889	11.0417	19.5833	6.31579	12.5	26.4583	21.0526	29.1667	20.8333	21.7391
11	C11H9orf142	104474363	104477647	3	41.6667	77.7778	58.3333	41.6667	73.6842	41.6667	66.6667	52.6316	83.3333	25	69.5652
11	OLFM1	104903354	104942108	17	29.1667	88.8889	24.7549	50	10.5263	20.8333	30.8824	21.0526	37.5	29.1667	26.5985
11	PNPLA7	105785240	105869847	79	45.8038	98.7342	42.357	41.6962	14.4612	21.9734	36.6	20.0165	20.8038	14.4671	34.798
11	EXD3	105913487	105940818	15	42.5	88.8889	58.3333	33.3333	10.5263	29.1667	33.3333	36.8421	16.6667	16.6667	30.4348
11	NDOR1	106038708	106049113	2	45.8	100	70.8	33.3	42.1	33.3	41.7	31.6	62.5	50	52.2
11	GRIN1	106077938	106106343	5	44.98	100	70.8	33.3	42.1	33.3	41.7	31.6	62.5	50	52.2
11	LOC106501835	106110048	106130709	36	41.6759	91.9753	30.6676	27.075	36.8304	22.5694	33.3241	21.0658	42.7074	21.8741	47.8188
11	LOC102182048	106144920	106156303	3	41.6667	88.8889	25	25	26.3158	16.6667	25	15.7895	37.5	20.8333	39.1304
11	UAP1L1	106159564	106165665	3	41.6667	88.8889	25	25	26.3158	16.6667	23.6111	14.0351	37.5	20.8333	39.1304
12	CLYBL	9645150	9878794	1241	45.5177	11.9527	50.141	76.3229	55.0575	73.9827	74.4594	75.6393	54.6938	87.5772	36.2225
12	LOC102178740	10043144	10044653	14	74.7024	22.2222	58.3333	58.3333	42.1053	75	79.1667	68.4211	95.8333	48.8095	100
12	UBAC2	10054141	10225872	1157	75	14.1266	65.399	86.3368	63.0214	87.0534	86.5637	68.3528	95.8261	52.1536	100
12	LOC102177727	10126010	10140626	180	75	11.1111	66.6667	91.6667	68.4211	87.5	87.5	68.4211	95.8333	54.1667	100
12	LOC102179751	15677217	16285029	555	58.1757	53.7938	47.8078	62.2523	50.3841	71.8093	69.6772	57.6482	63.3709	46.1712	69.8316
12	LOC102188035	16113161	16115555	17	62.5	55.5556	58.3333	58.3333	52.6316	83.3333	75	67.1827	69.6078	50	69.5652
12	GPR180	16934389	16963023	212	75	11.1111	45.8333	50	16.4101	29.1667	58.3333	58.0933	58.3333	70.8333	82.6087
12	TGDS	16963040	16985727	152	75	11.1111	45.8333	50	15.7895	29.1667	58.3333	63.1579	58.3333	70.8333	82.6087
12	CENPJ	50233475	50278020	24	70.8333	44.4444	46.3542	50	89.4737	70.8333	62.5	32.2368	75	37.5	30.4348
12	PARP4	50285776	50358104	468	70.8333	41.5954	45.8333	50	68.4211	83.3333	58.3333	36.8421	41.6667	29.1667	21.7391
12	MPHOSPH8	50361805	50410489	367	70.8333	33.3333	45.8333	50	68.4211	83.3333	58.3333	36.8421	41.6667	29.1667	21.7391
12	PSPC1	50435543	50484854	257	70.8333	33.3333	45.8333	50	68.4211	83.3333	58.3333	36.8421	41.6667	29.1667	21.7391
12	LOC102172912	50476820	50477141	1	70.8333	33.3333	45.8333	50	68.4211	83.3333	58.3333	36.8421	41.6667	29.1667	21.7391
12	ZMYM5	50494768	50519960	125	70.8333	33.3333	45.9333	50.4	68.4211	83.3333	58.4333	36.8421	42.2	29.9667	19.8957
12	ZMYM2	50561253	50629196	296	75	29.0165	87.5	66.6667	68.4211	79.8705	64.9916	36.8421	54.1667	62.5	52.1739
12	GJA3	50642275	50643779	1	75	44.4444	87.5	66.6667	68.4211	79.1667	62.5	36.8421	54.1667	62.5	52.1739
12	XPO4	50960758	51052442	321	87.3053	36.864	33.3333	41.6667	52.6316	48.4553	41.6667	78.9474	41.6667	41.6667	47.8261
12	LATS2	51063740	51098269	145	87.5	33.3333	30.6897	36.3793	57.0599	53.5057	39.023	78.9474	36.3793	41.6667	46.8066
12	LOC102170436	51125398	51126125	6	91.6667	33.3333	37.5	41.6667	57.8947	66.6667	62.5	73.6842	33.3333	50	43.4783
12	SAP18	51136346	51142341	32	91.6667	33.3333	37.5	41.6667	57.8947	58.3333	62.5	73.6842	33.3333	41.6667	43.4783
12	SKA3	51147412	51160785	62	91.6667	33.3333	37.5	41.6667	57.8947	58.3333	62.5	73.6842	33.3333	41.6667	43.4783
12	MRPL57	51160795	51161452	5	91.6667	33.3333	37.5	41.6667	57.8947	58.3333	62.5	73.6842	33.3333	41.6667	43.4783
12	ZDHHC20	51162030	51221002	388	89.6478	39.7766	46.2844	41.6667	54.9376	61.4046	66.7311	77.1026	42.4291	40.6572	39.2649
12	MICU2	51229093	51281118	103	83.3333	33.3333	50	41.6667	36.8421	62.5	71.4401	58.6612	43.0016	38.7136	26.087
12	STARD13	58686583	59067985	895	39.6788	23.6127	56.932	54.4972	73.249	89.8929	55.8659	63.1344	44.0037	52.1508	64.2361
12	NBEA	60270638	60938632	709	22.1732	30.3714	25	8.33333	34.281	36.4363	21.9558	15.7895	28.1147	41.6667	95.4805
12	ALG5	61974895	62002230	19	12.5	44.4444	27.8509	25	21.0526	27.6316	24.1228	84.2105	29.1667	11.6228	18.9931
12	PHF11	67500665	67533787	133	54.1667	11.1111	20.8333	46.8045	36.8421	33.3333	54.1667	31.5789	33.3333	54.1667	86.9565
12	SETDB2	67535789	67575688	265	54.1667	11.1111	20.8333	41.6667	36.8421	33.3333	54.1667	31.5789	30.9748	54.1667	86.9565
13	PLCB1	603000	1466925	871	83.3333	32.5807	7.22828	16.6667	8.44764	12.5	27.234	22.0497	29.1667	16.6667	9.42445
13	SKIDA1	22125255	22128809	7	41.0714	44.4444	24.4048	41.6667	84.2105	54.1667	41.6667	73.6842	32.7381	79.1667	52.1739
13	MLLT10	22144560	22357609	1288	43.7468	48.4558	25	43.9764	84.2105	55.7648	43.1451	73.6842	37.4838	83.5954	52.1739
13	DNAJC1	22369806	22557777	559	61.2776	50.1888	21.7427	51.8187	84.2105	43.6568	50.7752	62.5741	37.6044	74.2844	39.0138
13	GPR158	25324211	25626492	1070	23.7617	33.7279	21.9587	22.7648	33.4825	29.9377	58.7383	50.9739	43.2087	90.9774	54.8517
13	FRMD4A	27666687	27991551	274	20.8333	33.3333	4.16667	16.6667	31.31	19.0541	33.7135	10.5263	8.33333	90.4653	34.7826
13	SUV39H2	28843574	28865647	20	62.0833	22.2222	20.8333	66.6667	57.1053	33.3333	37.5	36.8421	20.8333	25	86.9565
13	LOC102176896	28868339	28906990	184	62.5	22.217	18.4812	58.6937	57.6677	33.3255	40.4375	42.5703	18.6668	22.2904	92.1078
13	MEIG1	28914655	28930795	147	35.6576	16.6289	4.79025	33.3333	48.9796	21.9671	34.8356	42.1053	8.33333	16.6667	95.6522
13	OLAH	28952665	28978890	509	50	11.1111	4.16667	35.8546	59.5595	37.5	45.0147	50.5532	8.33333	16.6667	91.3043
13	ACBD7	28979450	28985751	76	50	11.1111	4.16667	41.6667	68.4211	37.5	45.8333	57.8947	9.42982	16.6667	91.3043
13	RPP38	29002017	29008272	63	50	11.1111	4.16667	41.6667	68.4211	41.6667	45.8333	57.8947	16.6667	16.6667	91.3043
13	NMT2	29009024	29066525	544	50	11.1111	4.16667	41.6667	66.8634	39.231	42.019	57.4981	16.6667	17.8768	91.3043
13	KIZ	39841366	39928544	149	50	22.2222	66.6667	58.3333	31.5789	41.6667	25	15.7895	16.6667	95.8333	47.8261
13	LOC102170990	39950714	39951796	5	50	33.3	70.8	58.3	36.8	41.7	33.3	57.9	33.3	100	47.8
13	XRN2	39970963	40037535	525	50	33.3	70.8	58.3	37.648	41.7	29.263	57.9	33.3	100	49.192
13	LOC102171257	40018244	40019800	13	50	33.3	70.8	58.3	36.8	41.7	29.2	57.9	33.3	100	47.8
13	NKX2-4	40043653	40045248	3	50	44.4	70.8	58.3	42.1	41.7	37.5	57.9	33.3	100	56.5
13	DIP2C	45929505	46236077	90	18.9352	44.4444	24.9537	41.6667	23.5088	83.3333	63.8889	21.0526	6.89815	45.787	15.6522
13	ZMYND11	46249031	46323152	454	16.6667	38.2526	25	41.6667	26.3158	83.3333	58.3333	21.0526	8.33333	41.6667	17.3913
13	SPEF1	50775106	50781210	3	16.6667	88.8889	45.8333	25	10.5263	16.6667	12.5	21.0526	20.8333	12.5	21.7391
13	C13H20orf27	50785603	50799453	36	6.71296	88.8889	45.8333	16.6667	5.26316	16.6667	12.5	21.0526	20.8333	16.6667	21.7391
13	HSPA12B	50799840	50816831	59	4.16667	88.8889	32.1328	16.6667	5.26316	13.9124	12.5	18.3764	20.8333	16.6667	21.7391
13	SIGLEC1	50842091	50860436	19	4.16667	88.8889	26.9737	16.6667	15.7895	12.5	12.5	15.2355	19.0789	16.6667	21.0526
13	C13H20orf194	51139649	51312804	604	33.0022	88.8889	68.6051	41.0044	26.3158	38.6175	12.5	37.7135	20.8333	45.654	13.0435
13	SLC4A11	51321935	51331433	14	12.5	88.8889	41.6667	29.7619	31.5789	29.1667	12.5	26.3158	20.8333	29.1667	13.0435
13	ITPA	51333097	51346276	77	12.5	88.8889	25	25	20.9843	26.4069	12.5	26.3158	8.6039	29.1667	13.0435
13	DDRGK1	51348837	51359100	37	10.6982	88.8889	25	35.3604	15.7895	28.1532	12.5	26.3158	8.33333	31.982	13.0435
13	LZTS3	51374170	51383911	21	12.5	88.8889	25	41.6667	15.7895	25	12.5	26.3158	8.33333	33.3333	13.0435
13	FASTKD5	51388130	51396152	49	12.5	88.8889	25	41.6667	15.7895	25	10.2041	20.9452	8.33333	33.3333	13.0435
13	UBOX5	51388134	51432358	288	12.5	88.8889	25	41.6667	15.7895	25	8.65162	16.6667	8.33333	33.3333	13.0435
13	AVP	51447207	51449418	3	16.6667	88.8889	16.6667	33.3333	15.7895	25	8.33333	5.26316	8.33333	29.1667	21.7391
13	MYT1	53000927	53064388	130	74.1026	71.1966	94.7756	96.5385	91.9838	81.891	53.4295	74.4939	97.3718	69.1987	93.8127
13	OPRL1	53099266	53108772	14	100	77.7778	95.8333	100	100	100	100	100	100	100	95.6522
13	LKAAEAR1	53113890	53114891	6	100	66.6667	95.8333	100	100	100	100	100	100	100	95.6522
13	RGS19	53118290	53124458	1	100	66.6667	95.8333	100	100	100	100	100	100	100	95.6522
13	TCEA2	53125287	53132799	2	100	66.6667	95.8333	100	100	100	100	100	100	100	95.6522
13	PRPF6	53156897	53192582	97	100	65.063	93.3419	100	100	100	100	100	100	100	95.6522
13	SAMD10	53193878	53198630	5	100	77.7778	95.8333	100	100	100	100	100	100	100	95.6522
13	DNAJC5	53228440	53257795	89	100	77.7778	95.8333	100	100	100	100	100	100	100	95.6522
13	TPD52L2	53261672	53277835	27	100	77.7778	95.8333	100	100	100	100	100	100	100	95.6522
13	ZBTB46	53300718	53352160	79	62.6055	77.7778	92.9852	75.8439	89.2072	95.2004	94.0401	99.9334	82.2257	71.519	60.1541
13	KCNQ2	53495221	53543630	7	25	88.8889	41.6667	58.3333	47.3684	58.3333	27.381	41.3534	50	20.8333	65.2174
13	COL20A1	53584011	53605480	4	16.6667	88.8889	37.5	25	15.7895	55.2083	29.1667	42.1053	29.1667	16.6667	60.8696
13	ARFGAP1	53610040	53620204	3	13.8889	88.8889	37.5	25	15.7895	58.3333	29.1667	38.5965	29.1667	16.6667	59.4203
13	YTHDF1	53654684	53667433	35	31.4419	100	31.6514	16.6819	36.8229	43.1067	33.3181	43.3086	44.1819	22.6067	85.2353
13	BHLHE23	53747815	53750108	6	41.6667	88.8889	29.1667	16.6667	52.6316	41.6667	25	47.3684	50	31.9444	82.6087
13	SLC17A9	53771553	53785372	8	37.5	77.7778	25	25	47.3684	41.6667	25	42.1053	50	29.1667	82.6087
13	GID8	53788357	53796419	32	33.9844	77.7778	25	32.5521	47.3684	41.6667	25	48.1908	33.0729	29.1667	82.6087
13	DIDO1	53796569	53845482	164	28.6585	71.3415	25.4573	35.1626	43.1322	41.7683	18.4197	48.3954	20.8333	29.1667	82.6087
13	TCFL5	53851563	53868471	69	33.3333	68.1159	29.1667	41.6667	42.1053	45.8333	23.128	47.1396	21.4372	25	82.6087
13	COL9A3	53868649	53889564	14	37.2024	66.6667	29.1667	49.4048	46.9925	45.8333	29.1667	50.7519	27.0833	25	82.6087
13	OGFR	53890262	53897719	2	37.5	66.6667	29.1667	50	47.3684	45.8333	29.1667	47.3684	29.1667	25	82.6087
13	NTSR1	53929718	53977830	18	45.8333	66.6667	33.3333	50	36.8421	37.5	29.1667	47.3684	29.1667	25	82.6087
13	MTG2	54338217	54345658	30	25	88.8889	22.2222	27.7778	24.9123	29.4444	26.5278	31.2281	44.1667	12.5	35.6522
13	SS18L1	54346350	54374239	74	21.6779	88.8889	21.3964	25	19.2745	26.5203	25	16.9275	29.8423	8.33333	34.7826
13	PSMA7	54374346	54380003	22	20.8333	88.8889	25	25	15.7895	25	25	15.7895	25	8.33333	34.7826
13	LSM14B	54381702	54392203	3	16.6667	88.8889	25	25	10.5263	25	25	15.7895	20.8333	8.33333	34.7826
13	EDN3	56388628	56413180	112	87.5	33.3333	90.1042	58.3333	69.5019	70.8333	64.1369	73.6842	66.6295	100	84.6273
13	ZNF831	56455672	56528528	423	95.4196	21.9333	78.0733	58.9243	87.3834	70.7742	83.0083	69.6155	66.3712	91.4303	86.6893
13	BPIFB6	61657835	61672584	132	11.9003	1.26263	37.5	16.6944	45.4907	29.1944	20.8056	97.6475	35.0985	20.8056	8.69928
13	BPIFB3	61681607	61696489	156	12.9038	3.13077	37.5	16.7	57.9	33.3	20.8	100	37.5	20.9077	8.7
13	BPIFB4	61704744	61730572	181	16.693	33.307	27.968	16.693	63.1912	33.307	25	98.895	38.3122	20.8766	8.69909
13	LOC106502777	61754282	61766767	67	16.7	55.4328	29.2	16.7	63.2	33.3	25	100	41.7	20.8	8.7
13	CBFA2T2	62545241	62683536	843	29.1667	37.6829	83.3333	83.3333	26.3158	37.5	95.8333	32.9213	50.86	74.051	57.0736
13	LOC102189050	62563239	62564542	7	29.1667	33.3333	83.3333	83.3333	26.3158	37.5	95.8333	36.8421	50	75	60.8696
13	LOC102172460	62684640	62687435	3	29.1667	44.4444	56.9444	83.3333	26.3158	27.7778	61.1111	31.5789	50	66.6667	37.6812
13	LOC108637417	62968004	62970290	4	37.5	22.2222	91.6667	16.6667	73.6842	29.1667	87.5	47.3684	75	87.5	17.3913
13	RALY	62969108	63053806	433	37.5	22.2222	91.6667	16.6667	73.6842	33.2371	87.5	47.3684	75	87.5	17.3913
13	EIF2S2	63062854	63082442	84	37.5	22.2222	91.6667	17.2619	73.6842	33.3333	87.5	47.3684	75	87.5	17.3913
13	ASIP	63228709	63249542	122	20.5943	11.1111	82.9235	16.6667	38.6109	24.8634	34.3238	16.0483	40.7104	84.3579	50.8553
13	AHCY	63264059	63279821	36	33.3333	11.1111	79.1667	25	36.8421	25.463	87.5	15.7895	37.5	55.787	60.8696
13	ITCH	63363104	63462630	40	0	22.2222	79.1667	25	36.8421	20.8333	87.5	0	33.3333	62.5	65.2174
13	NCOA6	63630403	63721446	339	66.6667	53.0318	37.5	65.7817	47.3684	83.8618	33.3333	68.4211	70.8333	41.6667	52.1739
13	LOC106502779	63675509	63676606	4	66.6667	55.5556	37.5	66.6667	47.3684	83.3333	33.3333	68.4211	70.8333	41.6667	52.1739
13	LOC108637356	63720758	63721591	1	66.6667	55.5556	37.5	66.6667	47.3684	83.3333	33.3333	68.4211	70.8333	41.6667	52.1739
13	GGT7	63732342	63756692	94	66.6667	50.4728	39.805	74.734	31.7469	83.3333	33.3333	47.5924	66.711	70.656	43.062
13	ACSS2	63760207	63804609	86	66.6667	35.9173	37.5	75	34.7613	83.3333	33.3333	47.3684	66.6667	70.8333	41.456
13	CPNE1	64415664	64454678	148	17.5957	22.2222	83.3333	25	26.3158	20.7207	29.1667	15.7895	62.5	50	34.7239
13	NFS1	64456532	64476071	106	16.6667	22.2222	83.3333	25	26.3158	20.8333	29.1667	15.7895	62.5	50	34.7826
13	ROMO1	64475924	64477584	10	16.6667	22.2222	83.3333	25	26.3158	20.8333	29.1667	15.7895	62.5	50	34.7826
13	RBM39	64479232	64505576	156	16.6667	22.2222	83.3333	25	26.3158	20.8333	29.1667	15.7895	62.5	50	34.7826
13	ZHX3	69402826	69515922	16	33.3333	33.3333	37.5	65.625	36.5132	28.9063	12.5	36.5132	12.5	29.1667	82.6087
13	PTPN1	78052477	78117075	130	41.6667	66.6667	33.3333	83.3333	13.3198	33.3333	41.6667	31.5789	33.3333	45.8333	26.2207
13	FAM65C	78118187	78191610	32	50	64.9306	32.8125	83.3333	15.7895	33.3333	41.6667	31.5789	33.3333	45.8333	30.4348
14	STK3	16433649	16744347	390	51.5385	0	48.7821	66.6667	78.7989	58.8889	45.8333	63.6032	58.1517	83.3333	51.5942
14	LOC106502852	22809230	22823821	120	79.1667	17.5926	80.3472	54.4444	100	75.6597	81.8056	100	79.8264	91.6667	96.5942
14	ZFPM2	22823763	23350517	1152	70.884	38.86	86.4258	73.2567	91.0133	74.0994	92.5094	56.6246	82.3712	83.7312	96.0598
14	ZC2HC1A	40123044	40173140	9	83.3333	22.2222	45.8333	75	31.5789	87.5	66.6667	73.6842	37.5	50	26.087
14	PKIA	40223221	40320887	23	79.1667	33.3333	37.5	50	21.0526	83.3333	66.6667	68.4211	29.1667	50	26.087
14	SOX17	59833743	59836651	1	87.5	22.2222	45.8333	16.6667	26.3158	37.5	29.1667	73.6842	66.6667	58.3333	39.1304
14	MRPL15	60034062	60040723	47	91.6667	44.4444	57.1809	71.9858	57.2228	87.5	68.3511	100	80.7624	41.6667	66.605
14	LYPLA1	60047541	60065277	111	95.0075	44.4444	58.2583	83.3333	55.9033	94.9324	90.9159	93.5989	83.3333	37.3498	47.6694
14	TCEA1	60071781	60096981	203	95.8333	44.4444	50	83.3333	52.6316	70.8333	66.6667	68.4211	83.3333	37.5	47.8261
14	RGS20	60102456	60129724	202	95.8333	37.8438	50	83.3333	52.6316	71.2871	66.6667	68.4211	83.3333	37.5	47.8261
14	ATP6V1H	60153321	60200062	316	87.5	27.0394	37.5	33.3333	30.8461	41.6799	54.1667	31.5789	60.2716	50	32.5949
14	PRKDC	62480130	62617963	192	85.6771	65.5093	47.2873	78.9062	47.0395	33.941	45.5729	17.7632	32.2483	48.2639	52.1739
14	LOC102171353	62621647	62623022	7	95.8333	66.6667	45.8333	83.3333	51.8797	41.6667	45.8333	15.7895	29.1667	50	52.1739
14	SPIDR	62635404	62919870	674	94.4671	70.3099	39.2	83.5312	53.4047	45.4006	46.6864	19.4128	27.6768	50	57.4377
14	TRAPPC9	78542195	78933830	30	20.8333	88.8889	8.33333	24.4444	21.0526	4.16667	4.16667	21.0526	12.5	12.5	0
14	DENND3	79349607	79400527	17	29.1667	88.8889	12.5	8.33333	15.7895	12.5	16.6667	26.3158	29.1667	29.1667	8.69565
14	SLC45A4	79405969	79476712	158	35.3736	96.4838	15.4785	9.6884	19.9872	13.0051	23.7521	41.5189	32.1673	30.9021	13.8841
14	PTP4A3	79541967	79573681	11	63.6545	100	41.7	25	36.8	33.3	45.8	57.9	43.5364	36.7455	20.5273
14	MROH5	79573771	79630037	34	52.4647	93.4641	36.0431	25	28.1663	28.1941	38.4804	49.6926	32.3471	29.0578	6.77519
14	ARC	80101121	80104483	1	79.1667	88.8889	33.3333	50	31.5789	41.6667	54.1667	52.6316	50	33.3333	60.8696
14	TSNARE1	80262988	80376738	269	83.3333	64.4362	26.8432	46.8711	38.8965	27.1995	40.7218	30.3854	45.8333	65.7063	35.0251
14	ZC3H3	80831729	80893919	19	32.2368	88.8889	58.3333	53.5088	32.964	66.0088	71.0526	42.1053	57.8947	48.4649	29.0618
14	MAPK15	81005380	81011460	1	50	88.8889	33.3333	58.3333	10.5263	41.6667	37.5	31.5789	37.5	29.1667	21.7391
14	SHARPIN	81205652	81209620	8	60.4167	88.8889	29.1667	16.6667	15.7895	25	29.1667	45.3947	41.6667	37.5	65.2174
14	WDR97	81212927	81221609	2	62.5	88.8889	29.1667	16.6667	15.7895	29.1667	29.1667	44.7368	41.6667	37.5	65.2174
14	HGH1	81226123	81229696	3	62.5	88.8889	29.1667	16.6667	15.7895	29.1667	29.1667	47.3684	41.6667	37.5	65.2174
14	LOC102179397	81229885	81240510	38	62.5	88.8889	29.1667	16.6667	15.7895	29.1667	29.1667	47.3684	41.6667	34.5395	65.2174
14	MROH1	81239632	81291078	88	45.4674	93.8131	29.1795	16.6795	17.6543	29.1795	30.4932	44.4358	41.6795	33.3205	66.9431
14	BOP1	81291158	81310006	1	41.6667	100	29.1667	16.6667	31.5789	29.1667	41.6667	42.1053	41.6667	33.3333	82.6087
14	HSF1	81310095	81328764	23	41.6667	96.1353	29.1667	16.6667	30.8924	27.7174	40.5797	42.1053	41.6667	31.1594	82.6087
15	LOC102168753	917671	918609	22	37.5	22.2222	62.5	91.6667	42.1053	33.3333	58.3333	63.1579	29.1667	54.1667	8.69565
15	LOC102168475	934721	935659	25	37.5	22.2222	62.5	91.6667	52.6316	37.5	58.3333	63.1579	25	54.1667	4.34783
15	LOC102173289	957367	958305	15	37.5	22.2222	62.5	91.6667	57.8947	37.5	58.3333	63.1579	25	54.1667	4.34783
15	LOC102168904	990832	991771	16	50	22.2222	62.5	91.6667	57.8947	41.6667	58.3333	63.1579	33.3333	54.1667	8.69565
15	LOC102175573	2667369	2682198	43	16.6667	88.8889	25	16.6667	31.5789	12.5	25	57.8947	16.6667	20.8333	21.7391
15	LOC102180520	2681989	2685988	10	16.6667	88.8889	25	16.6667	31.5789	12.5	25	57.8947	16.6667	20.8333	21.7391
15	P2RX3	2695933	2731387	64	14.5182	88.8889	25	7.03125	31.5789	12.5	15.0391	47.4507	16.6667	17.0573	20.4484
15	SSRP1	2733072	2742821	4	12.5	88.8889	25	0	31.5789	12.5	8.33333	10.5263	16.6667	12.5	17.3913
15	TNKS1BP1	2744009	2768386	41	9.34959	88.8889	25	0	31.5789	12.5	8.33333	10.5263	16.6667	12.5	17.3913
15	ARHGEF17	30161156	30218640	32	62.5	66.6667	41.6667	16.6667	57.8947	41.6667	41.6667	42.1053	53.9062	83.3333	30.4348
15	P2RY6	30225878	30250130	104	69.391	48.0769	44.6715	24.8397	43.168	53.766	52.6042	58.0466	69.6715	83.3333	40.301
15	P2RY2	30281958	30302115	98	68.7925	11.1111	45.8333	33.3333	47.3684	54.1667	70.8333	73.6842	75	83.3333	43.4783
15	NUMA1	31718205	31787884	237	58.6498	33.3333	58.3333	91.6667	63.1579	45.5872	66.526	63.1579	70.8685	83.3333	56.5217
15	IL18BP	31788381	31790497	1	58.3333	33.3333	58.3333	91.6667	63.1579	45.8333	66.6667	63.1579	70.8333	83.3333	56.5217
15	RNF121	31788430	31874308	412	56.7456	33.3333	56.7152	91.6667	58.4185	45.8333	60.6189	61.1523	69.2253	79.9049	56.5217
15	LOC102170714	31851229	31854137	15	54.1667	33.3333	54.1667	91.6667	57.8947	45.8333	58.3333	57.8947	66.6667	75	56.5217
15	LOC102169978	31874653	31911899	64	54.1667	33.3333	53.9714	91.276	59.7862	49.8047	58.2682	57.8947	62.8906	75	55.9103
15	LOC102169399	31930410	31933307	7	58.3333	33.3333	37.5	33.3333	73.6842	62.5	50	47.3684	70.8333	91.6667	34.7826
15	LOC102169116	31947901	31951735	23	58.3333	44.4444	37.5	33.3333	73.6842	58.3333	50	42.1053	70.8333	91.6667	30.4348
15	LOC102178093	31955085	31958609	16	58.3333	44.4444	54.1667	33.3333	73.6842	58.3333	50	42.1053	70.8333	91.6667	30.4348
15	ART1	31961266	31972443	54	58.4877	44.4444	54.1667	33.3333	73.6842	58.3333	51.8519	42.1053	70.8333	91.6667	30.4348
15	LOC108637670	31972957	31974270	6	62.5	44.4444	54.1667	33.3333	73.6842	58.3333	54.1667	42.1053	70.8333	91.6667	30.4348
15	LOC102177821	31972957	31979585	25	62.5	44.4444	54.1667	33.3333	73.6842	58.3333	54.1667	42.1053	70.8333	91.6667	30.4348
15	NUP98	31985255	32073364	500	66.6667	44.4444	54.1667	33.3333	73.6842	58.3333	54.1667	42.1053	70.8333	91.6667	18.5304
15	PGAP2	32081071	32094586	58	76.4368	47.7011	61.0632	48.8506	77.8584	75	59.4828	41.0163	79.1667	91.6667	47.2264
15	RHOG	32095244	32106242	50	84.6667	42.4444	70.25	85.1667	83.4737	85.25	73.25	63.5789	82.75	91.6667	68.5217
15	STIM1	32117471	32313714	1439	73.17	48.8843	41.629	89.9293	98.6723	87.0512	82.7571	95.7609	94.3479	91.7854	87.869
15	RRM1	32315709	32355581	395	75	55.5556	58.4599	91.5612	100	75	83.4599	100	95.8333	100	86.5713
15	LOC108637588	32340311	32342533	21	75	55.5556	58.3333	91.6667	100	75	83.3333	100	95.8333	100	86.9565
15	LOC102177547	32359643	32360662	3	75	44.4444	58.3333	83.3333	100	75	83.3333	100	95.8333	100	60.8696
15	LOC102183987	33971475	33990040	315	41.6667	44.4444	37.3413	50	57.8947	83.3333	33.9815	42.1053	58.3333	37.5	30.4348
15	LOC102183709	33992775	33999709	131	41.6667	44.4444	37.5	50	57.8947	83.3333	33.3333	42.1053	58.3333	37.5	30.4348
15	LOC102183437	33999797	34002109	44	41.6667	44.4444	37.5	50	57.8947	83.3333	33.3333	42.1053	58.3333	37.5	30.4348
15	LOC102176982	34004831	34005790	19	41.6667	44.4444	37.5	50	57.8947	83.3333	33.3333	42.1053	58.3333	37.5	30.4348
15	LOC102183163	34017372	34020372	45	41.6667	44.4444	37.5	50	52.6316	83.3333	33.3333	42.1053	58.3333	37.5	30.4348
15	LOC102176710	34026334	34027911	27	41.6667	44.4444	37.5	50	52.6316	83.3333	33.3333	42.1053	58.3333	37.5	30.4348
15	LOC102174765	34047180	34049079	47	33.3333	33.3333	37.5	41.6667	52.6316	83.3333	33.3333	42.1053	58.3333	37.5	30.4348
15	LOC102176147	34057237	34058827	29	33.3333	33.3333	37.5	41.6667	52.6316	83.3333	33.3333	42.1053	58.3333	37.5	30.4348
15	LOC102175876	34071717	34073359	23	29.1667	33.3333	33.3333	41.6667	42.1053	83.3333	20.8333	42.1053	58.3333	37.5	30.4348
15	NLRP14	36714645	36749455	41	20.8333	88.8889	16.6667	0	15.7895	20.8333	16.6667	21.0526	20.8333	20.3252	4.34783
15	ABCG4	52609316	52623651	88	12.5	11.1111	20.8333	16.6667	15.7895	12.5	29.1667	21.0526	37.5	87.5	60.8696
15	HINFP	52639126	52648721	46	12.5	31.401	20.8333	16.6667	15.7895	33.3333	29.1667	21.0526	37.5	87.5	60.8696
15	C2CD2L	52653348	52663392	19	12.5	33.3333	20.8333	16.6667	15.7895	33.3333	29.1667	21.0526	37.5	87.5	60.8696
15	DPAGT1	52667101	52672722	25	12.5	33.3333	20.8333	16.6667	15.7895	33.3333	29.1667	21.0526	37.5	87.5	60.8696
15	LOC108637680	52672815	52674780	6	12.5	33.3333	20.8333	16.6667	15.7895	33.3333	29.1667	21.0526	37.5	87.5	60.8696
15	HMBS	52675083	52682400	32	12.5	33.3333	20.8333	16.6667	15.7895	33.3333	29.1667	19.7368	37.5	87.5	60.8696
15	VPS11	52685467	52696092	33	12.5	33.3333	20.8333	16.6667	15.7895	33.3333	27.5253	15.7895	35.8586	87.5	60.8696
15	HYOU1	52696218	52716786	64	12.5	33.3333	20.8333	16.6667	15.0493	33.3333	24.4792	15.7895	32.6823	87.5	60.5978
15	DDX6	52949527	52981173	28	25	55.5556	29.1667	33.3333	31.5789	37.5	37.5	10.5263	62.5	45.8333	86.9565
15	TREH	53020853	53032876	33	37.5	55.5556	33.3333	33.3333	57.8947	37.5	54.1667	26.3158	62.5	41.6667	82.6087
15	PHLDB1	53032932	53081943	90	35.3704	55.5556	36.5741	39.9074	57.8947	46.6667	56.8056	30.4678	59.9074	41.6667	82.6087
15	MPZL2	53385772	53396436	95	16.6667	33.3333	20.8333	33.3333	42.1053	54.1667	29.1667	31.5789	29.1667	29.1667	82.6087
15	MPZL3	53397124	53422686	188	16.6667	31.974	20.8333	33.3333	42.1053	54.1667	29.1667	31.5789	29.1667	29.1667	82.6087
15	JAML	53422795	53453673	210	16.6667	29.1005	20.2183	38.0159	46.1654	54.1667	31.6865	31.5789	31.8452	29.1667	82.6087
15	SCN2B	53463959	53482952	111	16.6667	33.3333	16.6667	33.3333	52.6316	54.1667	33.2583	31.5789	33.3333	29.1667	82.6087
15	LOC102180514	57528312	57533889	77	25	22.2222	54.1667	66.6667	78.9474	50	58.3333	94.7368	87.5	54.1667	56.5217
15	ZBTB16	57556180	57759740	455	25	22.2955	53.956	66.5201	78.5078	49.6337	57.9945	93.6032	87.3352	54.1667	56.1586
16	PEX14	41458138	41600174	16	41.6667	40.2778	25	33.3333	26.3158	58.3333	70.8333	84.2105	37.5	33.3333	65.2174
16	RBP7	42034222	42057361	151	33.3333	22.2222	22.3234	25	22.9348	29.1667	83.3333	68.4211	39.8731	12.5	17.0458
16	NMNAT1	42070896	42099070	21	33.3333	22.2222	20.8333	25	21.0526	29.1667	83.3333	68.4211	37.5	12.5	13.0435
16	UTS2	44069998	44076575	58	25	0	39.0086	66.6667	26.3158	54.1667	83.3333	36.8421	70.8333	46.6954	34.7826
16	PER3	44079717	44149387	733	49.0507	10.7018	40.7515	62.4261	31.6795	57.9866	86.6473	54.8072	73.6926	52.2681	51.8002
16	VAMP3	44154684	44164199	71	54.1667	11.1111	41.6667	50	31.8013	51.4671	87.5	57.8947	70.8333	54.1667	52.3576
16	CAMTA1	44165766	45145682	18	54.1667	11.1111	36.8056	50	31.5789	50	87.5	57.8947	68.5185	52.5463	52.1739
16	DNAJC11	45245816	45314952	356	87.5	67.5718	54.1667	50.4916	31.5789	82.1044	66.4209	52.8533	72.507	79.2135	70.4568
16	THAP3	45315307	45321302	10	87.5	77.7778	54.1667	58.3333	36.8421	83.3333	66.6667	57.8947	70.8333	87.5	82.6087
16	PHF13	45322167	45330513	27	87.5	77.7778	57.0988	58.3333	36.8421	83.3333	66.6667	57.8947	70.8333	87.5	82.6087
16	KLHL21	45337817	45350889	1	50	77.7778	62.5	58.3333	36.8421	83.3333	66.6667	57.8947	83.3333	91.6667	78.2609
16	ZBTB48	45352816	45361040	8	50	75	62.5	58.3333	34.2105	83.3333	66.6667	57.8947	83.3333	91.6667	78.2609
16	TAS1R1	45361476	45369629	23	50	62.8019	47.2826	40.2174	26.5446	70.2899	57.4275	45.9954	73.0072	91.6667	71.6446
16	NOL9	45370430	45388370	84	54.1171	73.2804	50.1488	38.7897	24.7494	54.0179	36.3591	21.3033	84.4742	61.5079	65.2174
16	PLEKHG5	45389658	45440119	92	65.5797	85.7488	61.9565	41.6667	26.3158	53.3967	33.3333	51.6018	95.7428	58.9221	68.9981
16	TNFRSF25	45440214	45445298	3	66.6667	77.7778	62.5	41.6667	26.3158	54.1667	33.3333	57.8947	95.8333	62.5	69.5652
16	LOC102180869	45445498	45479198	55	59.4697	77.7778	56.6667	36.3636	26.3158	51.5152	27.4242	57.8947	91.2121	52.5	59.7628
16	LOC108637778	45448136	45452323	5	66.6667	77.7778	62.5	41.6667	26.3158	54.1667	33.3333	57.8947	95.8333	62.5	69.5652
16	CCDC27	47858258	47874280	3	83.3333	66.6667	66.6667	58.3333	36.8421	29.1667	54.1667	63.1579	66.6667	45.8333	71.0145
16	TP73	47895769	47943813	34	91.6667	66.6667	66.6667	66.6667	36.8421	75	62.5	57.8947	79.1667	45.8333	73.913
16	WRAP73	47971529	47983270	28	91.6667	66.6667	58.3333	83.3333	52.6316	66.6667	62.5	47.3684	91.6667	45.8333	73.913
16	TPRG1L	47983831	47987524	5	91.6667	66.6667	58.3333	83.3333	52.6316	66.6667	62.5	47.3684	91.6667	45.8333	73.913
16	LOC102183348	48000776	48022801	16	91.6667	67.3611	58.3333	83.3333	52.6316	66.6667	74.4792	57.8947	91.6667	45.8333	73.913
16	LOC108633228	48061079	48094254	22	76.1364	66.6667	46.9697	65.5303	33.9713	50.947	48.8636	45.6938	89.3939	40.1515	69.17
16	ARHGEF16	48108063	48132323	5	66.6667	66.6667	37.5	66.6667	26.3158	50	50	42.1053	87.5	37.5	65.2174
16	PRDM16	48140018	48482616	205	48.2317	66.6667	67.7846	38.0488	61.7202	65.3862	32.2358	80.1284	46.9919	50.6707	55.4401
16	ACTRT2	48530296	48531704	1	95.8333	44.4444	54.1667	25	36.8421	29.1667	41.6667	42.1053	29.1667	66.6667	26.087
16	LOC102184176	48544087	48545448	9	95.8333	44.4444	54.1667	25	40.3509	29.1667	41.6667	42.1053	29.1667	66.6667	26.087
16	MMEL1	48763446	48799021	30	85	77.7778	71.25	53.8889	17.0175	46.6667	38.4722	40.7018	37.9167	65	43.3333
16	FAM213B	48800041	48803179	1	91.6667	77.7778	79.1667	58.3333	21.0526	50	58.3333	63.1579	41.6667	91.6667	39.1304
16	PANK4	48836957	48852456	2	95.8333	88.8889	87.5	75	36.8421	79.1667	58.3333	94.7368	66.6667	100	47.8261
16	PLCH2	48854689	48919652	18	95.8333	88.8889	87.5	75	38.0117	82.1759	62.7315	94.7368	66.6667	100	55.5556
16	PEX10	48930094	48935744	3	95.8333	88.8889	87.5	75	52.6316	91.6667	63.8889	94.7368	66.6667	100	56.5217
16	RER1	48935740	48946458	10	95.8333	88.8889	85.4167	66.6667	58.4211	91.6667	60.4167	92.1053	64.5833	100	56.5217
16	MORN1	48946678	48996586	54	95.8333	88.8889	83.3333	58.3333	68.4211	91.6667	62.4228	89.4737	62.5	100	56.5217
16	SKI	49008425	49062624	124	93.4476	84.1398	77.5874	46.5726	34.7199	72.1438	43.7836	57.1307	49.0927	77.7554	56.5217
16	FAAP20	49086505	49095337	5	91.6667	66.6667	70.8333	41.6667	5.26316	54.1667	29.1667	31.5789	45.8333	58.3333	56.5217
16	PRKCZ	49092786	49193206	13	90.7051	66.6667	69.5513	41.6667	5.26316	53.5256	29.1667	31.5789	45.8333	58.3333	55.8528
16	PRDM2	52261196	52393168	513	49.8376	35.7375	91.2037	48.2781	81.8303	93.6404	78.988	76.8647	71.4344	95.5815	72.7435
16	CACNA1S	78111207	78164108	39	49.359	88.8889	14.8504	65.812	47.0985	52.5641	43.2692	41.5655	68.8034	61.4316	30.1003
16	TMEM9	78180555	78193448	11	46.9697	88.8889	25	66.6667	57.8947	54.1667	43.9394	52.6316	70.8333	59.0909	34.7826
16	IGFN1	78222423	78252621	4	50	88.8889	41.6667	66.6667	82.8947	45.8333	50	63.1579	79.1667	58.3333	56.5217
16	NAV1	78954089	79036455	29	20.8333	88.8889	12.069	41.3793	30.49	25.7184	20.4023	15.7895	12.5	25	24.7376
16	LOC108637801	79031381	79037900	9	20.8333	88.8889	12.5	50	31.5789	25	20.8333	15.7895	12.5	25	26.087
16	IPO9	79038044	79077716	104	18.9103	88.8889	16.4263	50.2404	31.5789	18.0288	18.0288	15.7389	13.742	25	30.0167
16	LMOD1	79086673	79112942	9	16.6667	88.8889	20.8333	58.3333	31.5789	20.8333	16.6667	21.0526	25	25	30.4348
16	RNPEP	79137056	79151205	21	24.0079	88.8889	24.6032	58.3333	34.3358	31.9444	18.0556	23.8095	30.9524	29.5635	32.0911
16	ELF3	79153828	79159272	1	29.1667	88.8889	37.5	58.3333	42.1053	37.5	25	31.5789	41.6667	33.3333	34.7826
16	LOC108637802	79172094	79216086	136	29.1667	88.8889	27.3284	43.75	27.7477	32.2917	22.2426	28.7926	24.6324	33.3333	28.0051
16	CSRP1	79250264	79270859	28	30.8036	88.8889	20.6845	26.7857	39.0977	37.7976	38.244	50.5639	26.7857	47.3214	47.0497
17	EWSR1	2678946	2705706	13	75	88.8889	45.8333	33.3333	52.6316	37.5	25	36.8421	54.1667	20.8333	43.4783
17	RHBDD3	2705521	2710971	6	75	88.8889	45.8333	33.3333	52.6316	37.5	25	36.8421	54.1667	20.8333	43.4783
17	EMID1	2711258	2752271	107	56.5421	88.8889	39.7586	44.7819	48.4998	31.4642	16.8614	38.7113	49.2601	23.715	43.0719
17	KREMEN1	2789473	2843831	41	58.2317	88.8889	25	66.6667	51.8614	33.3333	33.0285	39.923	33.3333	40.8537	47.8261
17	CHEK2	3083718	3121516	82	83.3333	33.3333	33.3333	50	53.9153	62.5	25	39.2169	45.8333	45.8333	30.4348
17	TTC28	3122634	3697004	3383	86.9765	27.4805	32.1386	38.6368	46.0927	48.676	15.0421	36.198	34.0563	39.026	33.8136
17	MYO18B	5331273	5570610	547	87.5	44.7085	31.4442	16.6667	26.4697	41.6667	27.2776	52.4103	41.6667	41.6667	32.8193
17	GCN1	8567265	8621749	73	44.2352	88.8889	26.5982	23.8584	15.7895	21.5183	16.895	26.6763	29.1667	20.8333	20.5479
17	LOC108637861	8621857	8631848	37	45.8333	88.8889	37.5	16.6667	15.7895	26.0135	20.8333	45.6615	30.6306	20.8333	21.7391
17	RAB35	8631716	8649432	24	45.8333	88.8889	37.5	16.6667	15.7895	29.1667	20.8333	47.1491	33.3333	19.6181	21.7391
17	BICDL1	8649933	8729591	262	45.8333	88.8889	37.5	14.1221	15.7895	25.1272	20.8333	42.1053	30.8842	12.007	21.6893
17	MAPKAPK5	8828754	8861723	125	87.5	74.1333	84.9333	44.8	62.3158	77.3	72.7333	47.4105	52.2333	74.6	77.8783
17	LOC108637850	8862577	8867016	13	86.5385	88.8889	91.6667	50	70.4453	87.5	80.7692	53.4413	69.2308	75.641	81.2709
17	LOC102177554	8913627	8916188	1	87.5	88.8889	91.6667	58.3333	73.6842	87.5	83.3333	68.4211	87.5	87.5	78.2609
17	TMEM116	8942445	8972421	25	53.6667	85.3333	84.1667	52.6667	58.5263	80.5	64.5	63.7895	83.8333	83.1667	56.1739
17	SPATA5	36334012	36681916	856	15.109	17.9517	49.2066	73.0919	57.2061	79.8579	45.8333	63.1579	79.1667	83.1338	43.6865
17	LOC108637865	57399405	57400518	2	33.3333	11.1111	50	8.33333	5.26316	20.8333	8.33333	26.3158	16.6667	62.5	82.6087
17	HHIP	57400026	57516475	572	29.2249	11.1111	29.1812	7.92541	5.02392	21.9624	8.33333	25.7637	16.9362	45.1923	82.6087
17	TMEM184C	60365559	60398513	453	87.9967	22.443	12.2425	37.2884	27.7449	39.1556	51.113	49.1925	46.4864	25.6623	49.8416
17	PRMT9	60399110	60434947	401	87.5	22.2222	8.33333	33.3333	26.3158	37.5	50	47.3684	41.6667	25	52.1739
18	VAC14	2662386	2740286	19	87.0614	77.7778	62.5	50	62.6039	54.1667	47.807	73.6842	12.5	66.6667	47.8261
18	MTSS1L	2741350	2760998	44	87.5	77.7778	61.9318	46.4015	61.244	52.6515	49.2424	69.1388	12.5	65.7197	45.5534
18	IL34	2761437	2822119	50	87.5	68.8889	55.5833	21.3333	34.2105	43.1667	37.5	52.2105	18.8333	58.3333	32.7826
18	CMIP	9382422	9588404	202	33.3333	88.8889	28.7954	8.33333	16.2324	12.5	12.5	10.5263	13.2632	47.0297	8.69565
18	GSE1	12653900	13048675	200	32.9375	88.8889	9.16667	40.9167	42.7632	34.1042	12.25	27.0789	52.3125	41.1458	59.4783
18	JPH3	14541671	14621256	42	26.2897	88.8889	21.2302	25	34.3358	11.8056	15.2778	31.5789	33.3333	18.6508	17.3913
18	KLHDC4	14620550	14652253	42	37.5	88.8889	11.6071	25	27.8195	16.6667	16.6667	31.5789	33.3333	25	17.3913
18	ZNF469	15069005	15115875	36	37.5	88.8889	52.7778	51.6204	25.5848	33.3333	51.3889	57.8947	51.7361	54.1667	23.7923
18	ZFPM1	15124664	15185321	38	40.3509	88.8889	58.0044	50	41.8283	39.4737	58.2237	77.2853	58.443	66.4474	41.5332
18	LOC102187794	15215391	15224251	41	29.5732	88.8889	41.9715	33.3333	52.6316	29.1667	31.1992	100	74.4919	63.2114	43.4783
18	ZC3H18	15238060	15279711	95	47.1491	82.807	55.1754	19.2982	71.3019	29.1667	40.307	100	83.3333	66.6667	45.4005
18	IL17C	15284513	15288234	2	50	100	62.5	25	68.4211	29.1667	45.8333	100	83.3333	66.6667	43.4783
18	LOC102188617	15288346	15295243	3	50	100	56.9444	25	68.4211	29.1667	45.8333	100	83.3333	66.6667	43.4783
18	MVD	15295908	15302596	4	45.8333	100	54.1667	25	68.4211	29.1667	45.8333	100	83.3333	66.6667	43.4783
18	SNAI3	15313337	15321306	2	70.8333	100	66.6667	50	84.2105	33.3333	54.1667	94.7368	83.3333	91.6667	86.9565
18	CTU2	15321472	15341306	1	70.8333	100	66.6667	50	84.2105	33.3333	54.1667	94.7368	83.3333	91.6667	86.9565
18	PIEZO1	15340944	15397736	28	68.4524	91.6667	54.7619	50	81.015	30.506	47.0238	83.0827	64.1369	67.8571	81.5217
18	CDT1	15411023	15415232	1	75	100	50	50	73.6842	37.5	75	73.6842	87.5	100	91.3043
18	GALNS	15418668	15434727	5	75	97.7778	50	50	71.5789	37.5	75	73.6842	91.6667	100	91.3043
18	TRAPPC2L	15434827	15439945	4	75	88.8889	50	50	68.4211	37.5	75	73.6842	91.6667	100	91.3043
18	CBFA2T3	15451405	15529169	90	83.5185	84.5679	70.8333	58.2407	69.7076	43.3333	79.8611	77.3099	91.6667	100	73.1884
18	ACSF3	15607271	15651676	153	91.6667	84.0232	67.3475	59.3137	43.3437	83.3333	95.8333	73.6842	66.6667	100	52.1739
18	CDH15	15663350	15682385	8	91.6667	77.7778	66.6667	58.3333	42.1053	83.3333	95.8333	73.6842	62.5	95.8333	52.1739
18	ANKRD11	15730126	15847970	105	70.8333	88.8889	50	58.3333	47.3684	55.119	50	21.0526	50.119	45.8333	30.4348
18	SPG7	15864475	15885588	56	50.372	88.8889	48.3631	28.869	41.9173	45.0893	51.7857	15.7895	35.1935	22.7679	47.8261
18	RPL13	15891288	15894637	7	29.1667	88.8889	58.3333	25	36.8421	50	45.8333	15.7895	29.1667	20.8333	47.8261
18	CPNE7	15902244	15914398	16	22.3958	88.8889	58.3333	24.4792	36.8421	38.2812	38.0208	15.7895	29.1667	20.8333	47.8261
18	DPEP1	15930964	15942253	8	20.8333	88.8889	62.5	25	47.3684	37.5	33.3333	21.0526	39.5833	20.8333	47.8261
18	CHMP1A	15950502	15957489	3	41.6667	88.8889	62.5	41.6667	57.8947	34.7222	30.5556	21.0526	45.8333	15.2778	47.8261
18	CDK10	15957526	15975383	25	41.6667	88.8889	62.5	41.6667	56.6316	33.3333	29.1667	25.4737	45.8333	22	47.8261
18	ZNF276	15979128	16007182	43	39.3411	88.8889	58.8178	41.6667	42.8397	27.3256	26.2597	36.8421	45.8333	22.9651	47.8261
18	VPS9D1	15982481	15992129	8	41.6667	88.8889	60.4167	41.6667	44.7368	30.7292	29.1667	36.8421	45.8333	25	47.8261
18	FANCA	16007155	16043913	60	37.5	88.8889	58.3333	36.9444	52.5439	24.0972	26.875	36.8421	43.125	20.8333	45.2174
18	SPIRE2	16045124	16078337	71	37.5	88.8889	41.1385	32.3944	52.6316	16.1972	19.8944	41.1416	41.6667	20.8333	47.8261
18	TCF25	16080645	16102527	8	37.5	88.8889	33.3333	25	52.6316	12.5	12.5	42.1053	41.6667	20.8333	47.8261
18	ZNF423	19001645	19345064	681	24.4799	88.8889	18.0678	0	20.3957	19.8666	9.83235	21.0294	24.0027	0.373226	6.4164
18	OGFOD1	25529548	25562473	177	81.4972	33.3333	70.8098	50	42.1053	42.42	83.8512	52.6018	75.5179	35.9228	43.4291
18	LOC108633173	25558830	25560923	13	79.1667	33.3333	70.8333	50	42.1053	41.6667	83.3333	52.6316	75	33.3333	43.4783
18	NUDT21	25562650	25576186	68	79.1667	33.3333	70.8333	50	42.1053	52.451	87.5	52.6316	79.1667	55.2083	43.4783
18	AMFR	25584218	25629448	307	79.1667	33.3333	70.8333	50	42.1053	62.5	88.5179	52.6316	75.0543	58.3333	47.8261
18	GNAO1	25631732	25810789	323	66.5506	40.5917	57.8818	42.6213	31.7908	53.1089	87.8999	52.5664	83.3333	55.7276	25.2928
18	NDRG4	27599967	27642497	35	83.3333	77.7778	50	25	35.0376	29.1667	45.9524	42.1053	15.8333	35.9524	43.4783
18	LOC102172002	29657916	29658933	9	70.8333	33.3333	37.5	33.3333	31.5789	25	62.5	36.8421	33.3333	87.5	39.1304
18	C18H16orf70	36027844	36059227	18	22.9167	88.8889	53.7037	35.1852	33.9181	37.2685	8.33333	52.6316	45.8333	20.8333	21.7391
18	B3GNT9	36058822	36061851	6	29.1667	88.8889	54.1667	41.6667	36.8421	41.6667	8.33333	52.6316	45.8333	20.8333	25.3623
18	TRADD	36063928	36071418	12	29.1667	88.8889	54.1667	41.6667	36.8421	41.6667	8.33333	52.6316	45.8333	20.8333	26.087
18	FBXL8	36068280	36073596	4	29.1667	88.8889	54.1667	41.6667	36.8421	41.6667	8.33333	52.6316	45.8333	20.8333	26.087
18	NOL3	36079406	36083066	4	29.1667	88.8889	54.1667	41.6667	36.8421	41.6667	8.33333	52.6316	45.8333	20.8333	26.087
18	KIAA0895L	36084520	36091945	8	29.1667	88.8889	54.1667	41.6667	31.5789	29.1667	8.33333	52.6316	41.6667	20.8333	26.087
18	EXOC3L1	36091901	36097485	2	29.1667	88.8889	54.1667	41.6667	31.5789	29.1667	8.33333	52.6316	41.6667	20.8333	26.087
18	E2F4	36099135	36105765	12	29.1667	88.8889	54.1667	41.6667	31.5789	29.1667	16.6667	52.6316	41.6667	20.8333	26.087
18	ELMO3	36105959	36110518	1	29.1667	88.8889	54.1667	41.6667	31.5789	29.1667	16.6667	52.6316	41.6667	20.8333	26.087
18	TMEM208	36126599	36128783	5	29.1667	88.8889	50	41.6667	36.8421	26.6667	16.6667	42.1053	41.6667	20.8333	26.087
18	FHOD1	36128899	36145312	12	29.1667	88.8889	53.8194	41.6667	36.8421	25	16.6667	42.1053	41.6667	20.8333	26.087
18	LRRC36	36221155	36263773	68	20.8333	88.8889	54.1667	25	36.8421	20.8333	37.5	47.3684	41.6667	20.8333	39.1304
18	TPPP3	36267802	36271543	8	20.8333	88.8889	54.1667	25	36.8421	20.8333	37.5	47.3684	41.6667	20.8333	39.1304
18	ZDHHC1	36272360	36304872	93	32.4821	88.8889	61.3799	27.509	40.8036	23.8799	41.0842	52.0091	46.147	21.4606	46.1431
18	HSD11B2	36306115	36311845	6	66.6667	88.8889	87.5	50	57.8947	41.6667	54.1667	63.1579	62.5	25	73.913
18	ATP6V0D1	36312323	36350423	81	83.1276	88.8889	87.5	60.5967	70.9552	44.3416	53.035	65.757	64.7634	26.9547	69.4579
18	FAM65A	36350511	36399070	124	87.5	71.7742	87.9704	66.6667	69.7368	41.6667	41.8347	49.5756	59.9462	29.1667	60.8696
18	AGRP	36350896	36352309	2	87.5	88.8889	87.5	66.6667	68.4211	41.6667	45.8333	52.6316	62.5	29.1667	60.8696
18	CTCF	36407875	36450353	198	87.5	77.7778	91.6667	66.6667	73.6842	41.6667	41.6667	36.8421	45.8333	29.1667	60.8696
18	CARMIL2	36456263	36468493	9	87.5	77.7778	95.8333	66.6667	78.9474	58.3333	45.8333	36.8421	58.3333	29.1667	60.8696
18	ACD	36468448	36474653	29	87.5	77.7778	95.8333	66.6667	74.9546	58.3333	45.8333	36.8421	58.3333	29.1667	60.8696
18	PARD6A	36475123	36477290	2	87.5	77.7778	95.8333	66.6667	73.6842	58.3333	45.8333	36.8421	58.3333	29.1667	60.8696
18	ENKD1	36477473	36480952	4	87.5	77.7778	95.8333	66.6667	73.6842	58.3333	45.8333	36.8421	58.3333	29.1667	60.8696
18	C18H16orf86	36481071	36482793	1	87.5	77.7778	95.8333	66.6667	73.6842	58.3333	45.8333	36.8421	58.3333	29.1667	60.8696
18	GFOD2	36485697	36527239	154	87.5	72.7273	95.8333	72.0238	73.6842	59.2262	45.8333	38.3459	58.3333	32.4946	60.8696
18	RANBP10	36528972	36587051	201	87.5	77.7778	75.6012	66.9569	53.967	51.9279	41.8118	36.973	58.3333	37.6451	57.3221
18	TSNAXIP1	36587104	36598381	23	87.5	77.7778	75	64.1304	42.1053	58.3333	41.6667	36.8421	58.3333	37.5	43.4783
18	CENPT	36598479	36604586	17	87.5	77.7778	75	52.451	42.1053	58.3333	41.6667	36.8421	58.3333	37.5	43.4783
18	THAP11	36612982	36616192	4	87.5	55.5556	75	50	42.1053	54.1667	45.8333	36.8421	58.3333	45.8333	52.1739
18	NUTF2	36618244	36634561	53	87.5	55.5556	75	50	42.1053	54.1667	45.8333	36.8421	58.3333	45.8333	52.1739
18	EDC4	36635228	36646387	14	87.5	55.5556	75	50	42.1053	54.1667	45.8333	36.8421	58.3333	45.8333	52.1739
18	NRN1L	36646468	36649088	7	87.5	55.5556	75	50	42.1053	51.7857	45.8333	36.8421	58.3333	45.8333	52.1739
18	PSKH1	36652644	36678099	76	87.5	61.2573	75	50	46.1911	50	45.8333	36.8421	58.3333	45.8333	54.2334
18	PSMB10	36682569	36685151	4	87.5	66.6667	75	50	47.3684	50	45.8333	36.8421	58.3333	45.8333	56.5217
18	LCAT	36686593	36690104	2	87.5	66.6667	75	50	47.3684	50	45.8333	36.8421	58.3333	45.8333	56.5217
18	SLC12A4	36690063	36711850	38	87.5	66.6667	75	50	47.3684	50	50.4386	36.8421	58.3333	45.8333	56.5217
18	LOC106503120	45985591	45987153	12	15.9722	22.2222	12.5	25	10.5263	12.5	17.0139	15.7895	25	87.5	8.69565
18	LOC102191730	45991666	45993794	27	16.6667	22.2222	12.5	25	10.5263	12.5	20.8333	15.7895	25	87.5	8.69565
18	LOC108638061	46004754	46011774	57	16.6667	22.2222	12.5	25	10.5263	12.5	20.8333	10.5263	25.8041	87.5	8.69565
18	LOC102189985	51044016	51057245	15	50	0	46.6667	25	38.5965	20.8333	12.5	31.5789	50	54.1667	82.6087
18	LOC108633343	51216804	51230406	3	75	33.3333	70.8333	50	84.2105	58.3333	54.1667	73.6842	58.3333	58.3333	73.913
18	AXL	51330311	51366310	35	54.1667	0	45.8333	35.2381	80.3008	50	42.8571	63.1579	83.3333	41.0714	58.3851
18	PPP1R13L	54059564	54075338	43	37.5	44.4444	20.8333	33.3333	21.0526	29.1667	33.3333	42.1053	50	25	95.6522
18	CD3EAP	54075429	54078232	3	37.5	44.4444	20.8333	33.3333	21.0526	29.1667	33.3333	42.1053	50	25	95.6522
18	ERCC1	54078066	54092742	77	37.5	43.4343	20.8333	33.3333	16.8831	25.8658	33.3333	42.1053	42.2078	21.6991	95.6522
18	FOSB	54127703	54134640	10	41.6667	44.4444	20.8333	33.3333	15.7895	25	33.3333	21.0526	37.5	29.1667	95.6522
18	RTN2	54140409	54149377	24	41.6667	44.4444	20.8333	33.3333	15.7895	25	33.3333	21.0526	37.5	29.1667	95.6522
18	PPM1N	54149956	54154893	8	41.6667	44.4444	19.2708	33.3333	15.7895	25	33.3333	21.0526	37.5	29.1667	95.6522
18	VASP	54158369	54171283	22	41.6667	44.4444	16.6667	33.3333	12.4402	25	33.3333	21.0526	37.5	25	95.6522
18	OPA3	54170905	54238713	18	41.6667	44.4444	16.6667	33.3333	10.5263	30.5556	37.037	21.0526	37.5	26.8519	95.6522
18	ZNF667	65152287	65175689	209	87.5	22.2222	0	0	0	4.16667	8.33333	10.5263	20.8333	41.6667	4.34783
18	ZNF583	65184470	65202083	167	87.5	22.2222	0	0	0	4.16667	8.33333	10.5263	20.8333	41.6667	4.34783
18	ZNF582	65212205	65224526	111	87.5	22.2222	0	0	0	4.16667	6.83183	10.5263	12.5	41.6667	0
19	TAOK1	20526460	20633846	44	25	88.8889	17.1402	39.9621	21.0526	29.1667	16.6667	31.5789	29.1667	20.8333	23.8142
19	ABHD15	20638847	20645559	25	9.33333	88.8889	13.8333	16.6667	12.6316	24	12.5	28.4211	29.1667	26	25.0435
19	TP53I13	20645697	20650439	4	8.33333	88.8889	20.8333	16.6667	15.7895	29.1667	12.5	26.3158	29.1667	29.1667	36.9565
19	GIT1	20650842	20666144	4	8.33333	88.8889	21.875	16.6667	15.7895	29.1667	13.5417	26.3158	29.1667	29.1667	34.7826
19	ANKRD13B	20669983	20686806	28	8.33333	88.8889	25	16.6667	15.7895	29.1667	16.6667	18.0451	29.1667	29.1667	34.7826
19	CORO6	20686809	20695130	4	8.33333	88.8889	25	16.6667	15.7895	25	16.6667	15.7895	29.1667	29.1667	34.7826
19	SSH2	20701455	20945167	28	8.33333	88.8889	25	16.6667	15.7895	17.2619	13.0952	11.2782	22.0238	25.5952	34.7826
19	RTN4RL1	22769076	22848363	14	25	88.8889	20.8333	25	34.5865	33.3333	25	63.1579	26.1905	37.5	26.087
19	DPH1	22852077	22862418	24	21.1806	88.8889	20.8333	18.75	36.8421	30.5556	25	57.2368	29.1667	37.5	26.087
19	OVCA2	22860860	22862418	1	20.8333	88.8889	20.8333	16.6667	36.8421	25	25	52.6316	29.1667	37.5	26.087
19	HIC1	22871476	22876247	1	20.8333	88.8889	20.8333	16.6667	36.8421	25	25	52.6316	29.1667	37.5	26.087
19	SMG6	22876399	23077179	77	20.8333	88.8889	20.8333	16.6667	38.6193	25	25	43.2673	26.2446	33.3874	21.7956
19	ZZEF1	24421769	24516231	185	82.7252	22.2222	49.0315	83.3333	36.3585	33.4685	61.6892	41.3656	89.4595	73.1982	30.4348
19	LOC102188529	24516299	24523084	16	83.3333	22.2222	50	91.6667	52.6316	37.5	62.5	47.3684	95.8333	70.8333	30.4348
19	ANKFY1	24526790	24596806	390	83.3333	22.2222	47.4252	97.4573	55.7085	40.0427	64.4551	52.2942	95.8333	70.8333	34.2029
19	UBE2G1	24600528	24688534	567	83.3333	22.2222	54.1667	100	73.6842	50	75	52.6316	95.8333	70.8333	56.5217
19	SPNS3	24739716	24782039	125	51.1333	22.2222	48.4667	29.8	53.6421	40.2	40.6333	42.0632	91.6667	48.5333	49.3565
19	ASGR1	26707548	26710922	22	83.3333	54.0404	37.5	50	31.5789	75	79.1667	68.4211	41.6667	37.5	30.4348
19	DLG4	26720687	26743872	38	83.3333	55.5556	33.3333	50	31.5789	75	79.1667	68.4211	41.6667	37.5	26.087
19	ACADVL	26746172	26751472	10	83.3333	55.5556	33.3333	50	31.5789	75	79.1667	68.4211	41.6667	37.5	26.087
19	DVL2	26751545	26759486	22	83.3333	55.5556	32.7652	50	31.5789	75	79.1667	68.4211	41.6667	37.5	26.087
19	PHF23	26759949	26764355	4	83.3333	55.5556	29.1667	50	31.5789	75	79.1667	68.4211	41.6667	37.5	26.087
19	GABARAP	26765220	26767280	6	83.3333	55.5556	29.1667	50	31.5789	75	79.1667	68.4211	41.6667	37.5	26.087
19	CTDNEP1	26768291	26774774	17	83.3333	55.5556	29.1667	50	31.5789	75	79.1667	68.4211	41.6667	37.5	26.087
19	ELP5	26774906	26781019	21	83.3333	55.5556	33.5317	50	31.5789	75	79.1667	68.4211	41.6667	37.5	26.087
19	CLDN7	26781129	26784009	2	83.3333	55.5556	37.5	50	31.5789	75	79.1667	68.4211	41.6667	37.5	26.087
19	SLC2A4	26795774	26800743	2	83.3333	55.5556	37.5	50	31.5789	70.8333	75	68.4211	37.5	58.3333	26.087
19	YBX2	26801913	26807868	5	83.3333	55.5556	37.5	50	31.5789	70.8333	75	68.4211	37.5	58.3333	26.087
19	PIGL	32955745	33007662	146	66.6986	15.739	26.929	66.1849	51.9572	24.9429	43.2119	54.4461	57.8162	24.8288	99.5831
19	NCOR1	33007602	33123442	375	66.7	24.0352	29.2	66.7	50.8944	25	45.8	57.9	58.3	25	100
19	ZSWIM7	33153710	33163313	26	57.3718	54.2735	20.8333	41.6667	52.6316	25	29.1667	31.5789	44.5513	33.3333	95.6522
19	ADORA2B	33163396	33185480	88	50	44.4444	20.8333	41.6667	47.5478	25	29.1667	31.5789	50	33.3333	95.6522
19	LOC102188626	33201699	33315688	370	50	51.5315	30.8446	44.7523	47.3684	58.1081	39.0541	44.7795	47.6689	44.0203	95.6522
19	EPN2	33782295	33835695	65	37.5	88.8889	20.8333	25	21.0526	33.3333	12.5	31.5789	16.6667	16.6667	21.7391
19	GRAP	33858368	33879666	66	39.1414	88.8889	19.2551	25	6.45933	19.0025	15.1515	24.4019	12.5	12.5	26.087
19	SLC5A10	33879678	33935296	79	38.2911	88.8889	19.884	14.6624	10.5263	10.654	16.6667	22.3851	14.8207	12.5	18.7672
19	FAM83G	33895436	33924274	28	37.5	88.8889	19.1964	11.0119	10.5263	8.33333	16.6667	21.0526	16.6667	12.5	17.3913
19	RAI1	34296405	34400733	117	69.0533	88.1295	55.2712	54.6291	69.9063	51.9581	67.3071	66.2614	53.4194	90.2778	45.7084
19	PEMT	34427348	34463596	53	54.717	88.8889	29.0094	41.5094	52.5323	41.195	31.6824	43.9921	39.7013	53.066	39.0484
19	MPRIP	34594212	34689199	111	58.3333	88.8889	45.8333	50	68.4211	29.1667	29.1667	24.5614	50	58.3333	69.5652
19	TNFRSF13B	34749523	34772452	37	70.8333	44.4444	66.6667	58.3333	63.1579	75	91.4414	42.1053	20.8333	66.4414	34.7826
19	USP22	34778451	34797475	80	70.8333	43.75	66.6667	58.3333	58.0263	75	91.6667	42.1053	20.8333	57.8646	34.7826
19	MAP2K3	34905996	34923853	21	66.6667	44.4444	37.5	66.6667	57.8947	66.6667	83.3333	47.3684	50	54.1667	78.2609
19	KCNJ12	34975141	35012423	10	41.6667	44.4444	16.6667	25	21.0526	25	37.5	15.7895	37.5	33.3333	82.6087
19	TBX21	38346937	38359094	23	23.7319	44.4444	37.5	16.6667	8.92449	16.6667	3.26087	47.3684	12.5	91.6667	26.087
19	TBKBP1	38379103	38396803	40	25	44.4444	37.5	16.6667	26.3158	20.8333	4.16667	47.3684	16.6667	91.6667	30.4348
19	KPNB1	38402865	38427203	135	31.6667	55.5556	40.4321	16.6667	40.7797	24.6296	10.1543	62.2222	17.0988	94.2901	35.9098
19	LOC102174061	38442672	38443411	4	37.5	66.6667	39.5833	25	52.6316	28.125	20.8333	68.4211	20.8333	95.8333	26.087
19	LOC102173779	38453809	38454540	7	37.5	66.7	44.0429	25	57.9	25	25	68.4	29.2	100	47.8
19	NPEPPS	38459416	38576947	583	34.1213	57.4278	37.1012	24.6441	57.9	25	24.3084	26.3	44.8307	100	43.6966
19	LOC102169217	42527785	42535022	39	75	66.6667	37.5	58.3333	42.1053	50	87.5	42.1053	50	70.8333	47.8261
19	VAT1	42717289	42724158	35	70.8333	44.4444	45.8333	91.6667	73.6842	70.4762	41.6667	61.0526	20.119	66.6667	73.913
19	LOC106503257	42722773	42725609	5	70.8333	44.4444	45.8333	91.6667	73.6842	70.8333	41.6667	63.1579	20.8333	66.6667	73.913
19	RND2	42725515	42729050	19	70.8333	44.4444	45.8333	91.6667	73.6842	70.8333	41.6667	63.1579	20.8333	66.6667	73.913
19	BRCA1	42742613	42809204	451	70.8333	42.7938	45.8333	91.6667	68.246	70.1866	25	63.1579	20.122	66.6667	73.913
19	NBR1	42810592	42838738	179	70.8333	33.3333	45.8333	91.6667	63.1579	66.6667	25	63.1579	16.6667	66.6667	69.7352
19	TMEM106A	42838876	42851214	52	68.9103	33.3333	42.6282	91.5064	63.1579	65.7853	24.6795	60.0202	16.6667	64.984	69.5652
19	ANAPC11	50368071	50373202	1	20.8333	88.8889	37.5	16.6667	36.8421	12.5	25	47.3684	25	29.1667	34.7826
19	ALYREF	50373283	50377160	1	20.8333	88.8889	37.5	16.6667	36.8421	12.5	25	47.3684	25	29.1667	34.7826
19	BAHCC1	50671277	50727912	26	19.5513	88.8889	17.7885	0	35.2227	25.9615	14.5833	36.8421	15.0641	33.3333	28.5953
19	RPTOR	51050316	51373104	965	30.8247	11.871	37.2798	35.6649	28.5138	16.3515	36.9301	29.1192	43.5147	49.2401	93.1246
19	NPTX1	51422702	51432391	43	50	22.2222	12.5	25	10.5263	12.5	29.1667	26.3158	33.3333	62.5	82.6087
19	PRKCA	61805446	62085375	45	34.2593	88.8889	37.5	8.33333	37.3099	16.6667	29.1667	26.3158	55.0926	33.3333	34.9758
19	LOC108638200	62124660	62145523	33	50	88.8889	39.899	8.33333	52.6316	25.5051	33.3333	31.5789	29.6717	34.0909	56.5217
20	SPDL1	1548510	1581442	447	54.1667	33.3333	21.1316	33.3333	89.4737	12.5	16.6667	37.2307	45.8333	33.3333	34.7826
20	DOCK2	1615351	2078325	76	33.3333	33.3333	20.8333	33.3333	84.2105	12.5	16.6667	36.8421	42.0504	33.1689	21.7391
20	ADAMTS6	14044904	14329750	1005	53.6567	26.1913	75.4602	28.2338	65.017	40.6965	70.1161	89.1909	37.8939	97.4171	88.3106
20	NDUFAF2	18204056	18379055	35	83.3333	44.4444	16.6667	20.7143	15.7895	23.5714	12.5	42.1053	37.5	33.3333	36.5217
20	DEPDC1B	18575294	18680489	1537	95.7764	28.1718	70.7195	87.1232	49.0052	61.9172	70.2125	74.3588	32.8074	62.4431	47.8261
20	IL31RA	23329687	23381902	225	62.3704	17.8272	29.1667	8.33333	15.7895	37.5	50	84.2105	66.4259	62.5	34.7826
20	DDX4	23407843	23481205	781	70.8333	32.0956	44.809	33.3333	21.0526	37.7454	54.1667	84.2105	66.6667	62.5	43.4783
20	LOC102174601	55552506	55553573	11	20.0758	33.3333	25	31.8182	31.5789	45.8333	25	33.9713	50	29.1667	86.9565
20	LOC102174877	55632395	55633021	16	29.1667	33.3333	37.5	50	36.8421	45.8333	37.5	42.1053	58.3333	45.8333	91.3043
20	IRX4	70764248	70772443	1	37.5	88.8889	20.8333	16.6667	42.1053	37.5	16.6667	10.5263	33.3333	37.5	56.5217
20	NDUFS6	70826012	70831065	1	12.5	88.8889	8.33333	8.33333	42.1053	33.3333	16.6667	10.5263	25	29.1667	52.1739
20	MRPL36	70832013	70833718	1	12.5	88.8889	4.16667	8.33333	42.1053	29.1667	16.6667	10.5263	25	29.1667	52.1739
20	LPCAT1	70963369	71000848	20	12.5	100	16.49	31.64	20.835	17.11	22.69	13.68	33.3	25	30.4
20	SLC6A3	71014677	71048556	66	52.4833	100	30.8167	36.4985	58.85	61.0303	47.3621	29.1727	56.3742	43.3348	33.2
20	SLC12A7	71096461	71133473	2	75	100	41.7	50	63.2	75	62.5	36.8	54.2	58.3	39.1
20	NKD2	71137228	71158931	11	75	91.9192	41.6758	50	58.8598	75	62.5	36.8306	54.1758	58.3242	39.1221
20	SLC9A3	71521733	71560687	85	100	44.4444	98.2353	100	100	100	100	84.2105	100	97.3529	100
20	EXOC3	71565757	71593185	227	100	50.5629	100	100	100	100	100	84.2105	100	100	100
20	AHRR	71598332	71681570	408	96.6605	52.4782	93.3415	83.027	81.2564	75.5413	89.8386	77.4381	94.8632	92.7288	78.4527
21	FANCI	20021999	20084835	7	37.5	88.8889	4.16667	8.33333	31.5789	25	29.1667	21.0526	45.8333	20.8333	39.1304
21	POLG	20084052	20101193	26	37.5	88.8889	4.16667	8.33333	31.5789	25	29.1667	21.0526	45.8333	20.8333	39.1304
21	KIAA0391	44806168	44942179	446	63.3595	12.0329	33.3333	49.9439	26.3158	52.13	42.0964	26.3158	25	83.3333	60.8696
21	PSMA6	44964226	44984978	187	62.5	11.1111	33.3333	41.6667	21.0526	35.2273	39.1711	26.3158	25	83.3333	60.8696
21	DLK1	64899151	64907338	2	33.3333	44.4444	41.6667	41.6667	42.1053	12.5	33.3333	0	54.1667	87.5	56.5217
21	TEX22	68527285	68545415	20	46.265	100	25.63	37.5	30.805	44.98	51.485	36.8	45.595	28.78	39.1
21	ADSSL1	68600686	68619402	4	48.95	100	28.15	41.7	26.3	37.525	41.7	36.8	41.675	23.95	34.775
21	LOC102190176	69230776	69251754	37	75.7883	61.2613	24.8874	45.045	38.8336	51.1261	86.036	79.0896	73.3108	61.8243	64.7474
22	AZI2	2667955	2704435	102	37.5	33.3333	49.9183	58.3333	68.4211	83.3333	58.1699	39.6801	54.085	37.5	77.9199
22	LHFPL4	16905086	16938585	90	87.3611	66.6667	58.1944	76.2963	47.193	62.5926	46.9444	26.3158	33.3333	83.3333	43.1884
22	SETD5	16950600	17030658	464	87.5	66.6667	54.2475	66.6667	42.1053	54.1667	45.9142	10.8326	26.4907	83.3333	34.7826
22	THUMPD3	17048771	17070472	61	86.8852	57.9235	58.3333	83.3333	42.1053	54.1667	45.8333	15.7895	29.1667	83.0601	38.2751
22	ARL6IP5	32383223	32404803	76	54.1667	22.2222	54.1667	16.6667	36.8421	25	33.3333	26.3158	29.1667	33.3333	82.6087
22	UBA3	32409992	32437457	123	54.1667	22.2222	53.5569	16.6667	36.8421	25	33.3333	26.0591	29.0312	33.3333	82.6087
22	EOGT	32480843	32536608	320	50	15.6597	17.1484	16.6667	25.4605	25	33.3333	16.3816	29.401	33.3333	86.9565
22	ERC2	44472682	45468972	796	60.1497	48.1575	17.7659	38.4317	31.4599	35.626	47.9062	21.0328	24.6231	49.6388	82.6087
22	GLYCTK	48686847	48692872	25	33.3333	55.5556	66.6667	41.6667	63.1579	50	33.3333	33.6842	75	70.8333	91.3043
22	WDR82	48718135	48735557	97	33.3333	58.3047	66.6667	41.6667	63.1579	58.3333	25	36.8421	75	70.8333	91.3043
22	PPM1M	48737453	48742007	24	33.3333	66.6667	66.6667	41.6667	63.1579	58.3333	25	52.6316	75	70.8333	92.9348
22	TWF2	48751706	48760850	24	33.3333	66.6667	66.6667	51.3889	63.1579	58.3333	29.1667	52.6316	79.1667	70.8333	95.6522
22	TLR9	48764919	48768006	3	33.3333	66.6667	66.6667	58.3333	63.1579	66.6667	29.1667	52.6316	79.1667	70.8333	95.6522
22	ALAS1	48777271	48791306	10	25	44.4444	52.9167	83.3333	63.1579	62.5	36.25	52.6316	37.5	38.75	47.8261
22	GRM2	49207158	49217540	20	37.5	33.3333	37.5	25	73.6842	55.4167	80.4167	68.4211	58.75	63.3333	82.6087
22	TEX264	49220550	49251512	24	37.5	33.3333	37.5	25	73.6842	58.3333	79.1667	68.4211	37.6736	58.3333	82.6087
22	RAD54L2	49258802	49345174	456	35.5903	33.3333	33.3333	16.6667	49.6076	53.2164	84.3933	32.0175	33.3333	37.5	73.913
22	LOC102191188	49331516	49332232	1	33.3333	33.3333	33.3333	16.6667	47.3684	50	83.3333	26.3158	33.3333	37.5	73.913
22	DCAF1	49370188	49450779	31	34.6774	33.3333	42.3387	34.6774	59.9321	58.4677	83.3333	26.3158	37.9032	37.5	61.8513
22	CACNA2D2	49928448	50067976	90	44.3974	96.1728	24.6726	18.7256	17.7262	33.2626	31.9837	21.0837	36.1959	26.5278	35.1324
22	TMEM115	50070038	50074820	2	50	100	20.8	16.7	15.8	29.2	33.3	21.1	45.8	25	43.5
22	LOC102171017	50075651	50078335	1	50	100	20.8	16.7	15.8	29.2	33.3	21.1	45.8	25	43.5
22	ZMYND10	50081850	50087423	4	50	100	20.8	16.7	15.8	29.2	33.3	21.1	45.8	25	43.5
22	RASSF1	50087646	50096636	10	50	100	17.52	16.7	15.8	29.2	33.3	21.1	45.8	25	43.5
22	TUSC2	50097265	50100349	8	45.825	100	16.7	16.7	15.8	29.2	33.3	20.4375	45.8	25	43.5
22	HYAL1	50110568	50113767	3	33.3	100	16.7	16.7	14.0333	29.2	33.3	12.2667	45.8	25	43.5
22	HYAL3	50114244	50119914	4	33.3	100	16.7	16.7	10.5	29.2	33.3	10.5	45.8	25	43.5
22	NAT6	50114480	50117170	1	33.3	100	16.7	16.7	10.5	29.2	33.3	10.5	45.8	25	43.5
22	IFRD2	50120205	50148713	79	36.2203	94.9367	16.3684	16.6848	5.48068	29.1848	34.5283	10.8451	38.1852	25.1055	43.4901
22	IP6K1	50518405	50556354	12	47.2222	77.7778	28.4722	44.4444	41.2281	27.0833	45.1389	19.2982	47.5694	29.1667	82.6087
22	GMPPB	50556679	50559124	1	58.3333	77.7778	33.3333	50	63.1579	29.1667	58.3333	26.3158	58.3333	29.1667	82.6087
22	RNF123	50559094	50586854	23	64.8551	77.7778	33.3333	50	64.9886	29.1667	58.3333	26.3158	58.3333	29.1667	82.6087
22	AMIGO3	50560084	50563284	6	62.5	77.7778	33.3333	50	63.1579	29.1667	58.3333	26.3158	58.3333	29.1667	82.6087
22	APEH	50590816	50599395	6	66.6667	77.7778	33.3333	50	68.4211	29.1667	58.3333	26.3158	58.3333	29.1667	82.6087
22	BSN	50601578	50679505	96	67.6215	75.463	31.5104	49.3924	65.8991	28.2986	52.1267	23.7939	55.7292	29.1667	82.6087
22	RHOA	50777269	50827164	18	37.5	88.8889	33.3333	25	10.5263	50	43.9815	26.3158	41.6667	69.9074	34.7826
22	GPX1	50828681	50829851	4	37.5	88.8889	33.3333	25	10.5263	50	45.8333	26.3158	41.6667	70.8333	34.7826
22	USP4	50838521	50877889	167	51	100	31.7878	26.4529	24.5893	60.8798	46.806	28.2482	48.9331	75.3824	42.26
22	C22H3orf62	50878238	50887571	38	62.5	96.4912	33.3333	41.6667	47.3684	70.8333	57.6754	31.5789	66.6667	83.3333	47.8261
22	CCDC36	50888345	50915986	90	62.5	88.8889	33.3333	41.6667	47.3684	70.8333	58.3333	33.0994	66.6667	83.3333	47.8261
22	C22H3orf84	50920334	50928322	31	63.8441	88.8889	29.1667	41.6667	47.3684	70.8333	58.3333	43.8031	66.6667	83.3333	47.8261
22	KLHDC8B	50929046	50934194	3	66.6667	88.8889	29.1667	41.6667	47.3684	70.8333	58.3333	47.3684	66.6667	83.3333	47.8261
22	CCDC71	50937193	50941018	7	70.2381	88.8889	29.1667	41.6667	52.6316	71.4286	59.5238	47.3684	66.6667	83.3333	47.8261
22	LOC102179246	50941753	50953971	3	70.8333	88.8889	29.1667	41.6667	57.8947	75	62.5	47.3684	66.6667	83.3333	47.8261
22	LOC106503428	50951198	50957545	8	70.8333	87.5	29.1667	39.5833	57.8947	75	62.5	47.3684	64.5833	83.3333	47.8261
22	LOC102183372	50958107	50970278	5	70.8333	77.7778	29.1667	33.3333	57.8947	75	62.5	47.3684	58.3333	83.3333	47.8261
22	USP19	50970475	50981895	7	70.8333	77.7778	30.9524	34.5238	58.6466	72.619	63.0952	48.1203	62.5	83.3333	42.236
22	QARS	50983820	50991599	12	65.625	77.7778	42.0139	41.6667	61.4035	70.8333	65.625	50.4386	78.125	83.3333	44.5652
22	QRICH1	50992533	51035261	50	45.75	50.4444	46.8333	36.5	54.5263	62.9167	48.3333	42.6316	67	83.3333	35.5652
22	ARIH2	51071531	51109942	138	41.6667	33.3333	42.3007	33.3333	48.0549	62.5	41.6667	47.521	66.6667	83.3333	34.7826
22	ARIH2OS	51109494	51110935	6	41.6667	33.3333	45.8333	33.3333	52.6316	62.5	41.6667	52.6316	66.6667	83.3333	34.7826
22	LOC102181444	51683217	51684303	1	4.16667	33.3333	12.5	33.3333	21.0526	41.6667	45.8333	31.5789	37.5	45.8333	91.3043
22	MAP28	51689272	51691169	9	4.16667	33.3333	12.5	33.3333	21.0526	41.6667	45.8333	31.5789	37.5	45.8333	91.3043
22	LOC102170003	51700752	51702390	8	4.16667	33.3333	16.6667	33.3333	26.3158	45.8333	33.3333	31.5789	37.5	45.8333	91.3043
22	LOC102171106	51707763	51709811	9	29.1667	33.3333	20.8333	33.3333	31.5789	45.8333	34.2593	47.3684	41.6667	45.8333	91.3043
22	CDC25A	51732351	51754411	187	29.1667	33.3333	25	33.3333	21.2778	42.7585	38.9929	43.8784	36.3414	45.2986	85.5382
22	IQSEC1	58696229	58833109	90	47.037	88.8889	21.7593	33.7037	32.0468	32.963	45	26.9006	49.5833	47.3148	28.9372
22	ACAD9	58847011	58886153	10	29.1667	88.8889	16.6667	25	36.8421	45.8333	50	21.0526	20.8333	16.6667	4.34783
22	GATA2	59256153	59263733	2	45.8	100	41.7	33.3	26.3	25	16.7	21.1	37.5	50	0
22	EEFSEC	59285823	59398806	99	38.1364	100	37.2152	20.8081	24.7253	23.899	25.1838	13.0162	31.8071	48.4455	10.5697
22	RUVBL1	59404936	59435886	15	37.5	88.8889	10.2778	16.6667	15.7895	15.2778	38.6111	10.5263	20.8333	33.3333	17.3913
22	TXNRD3	60017733	60048745	36	37.7315	88.8889	12.5	43.9815	17.2515	26.0417	38.7731	36.8421	20.8333	24.0741	23.1884
22	CHST13	60058621	60065769	7	41.6667	88.8889	12.5	50	31.5789	33.3333	50	36.8421	23.2143	20.8333	30.4348
22	UROC1	60068878	60095342	12	41.6667	88.8889	12.5	45.1389	31.5789	30.5556	50	33.7719	25.6944	20.8333	30.4348
22	ZXDC	60101388	60125092	17	39.7059	88.8889	12.5	41.6667	31.5789	27.6961	50	29.7214	29.902	20.8333	30.4348
23	FOXC1	780584	784092	1	45.8333	88.8889	54.1667	25	36.8421	16.6667	33.3333	52.6316	66.6667	41.6667	56.5217
23	GMDS	792203	1217301	66	45.8333	88.8889	48.0429	25	35.1675	15.6566	25.6944	45.6938	70.9596	41.4141	50.2635
23	LOC108633439	2228003	2230158	3	8.33333	55.5556	75	50	57.8947	66.6667	58.3333	94.7368	87.5	45.8333	34.7826
23	RREB1	2230549	2351634	306	13.3442	64.6333	73.9243	48.6111	59.3911	66.3263	61.2337	92.9309	88.3034	46.8001	37.4822
23	STMND1	10217971	10240453	26	91.6667	22.2222	12.5	8.33333	21.0526	41.6667	29.0064	10.5263	29.1667	16.6667	13.0435
23	LOC102170286	15695547	15695915	1	50	44.4444	29.1667	16.6667	10.5263	4.16667	4.16667	84.2105	20.8333	75	21.7391
23	SUPT3H	30223937	30622509	1079	48.1348	50.3244	40.9909	41.2573	57.4216	70.9067	54.1667	53.9681	74.6293	40.6124	84.2124
23	SLC29A1	31111122	31120690	16	58.3333	22.2222	70.8333	58.3333	47.3684	37.5	50	36.8421	45.8333	50	86.9565
23	LOC108633440	31124552	31125855	4	58.3333	22.2222	70.8333	58.3333	44.7368	37.5	50	36.8421	45.8333	50	86.9565
23	CAPN11	31146011	31158460	50	52.1667	22.8889	67.3333	39	42.1053	26.5	47.25	36.8421	45.8333	52.3333	84.7826
23	LOC102181081	31158509	31158794	1	50	33.3333	66.6667	33.3333	42.1053	20.8333	45.8333	36.8421	45.8333	54.1667	82.6087
23	TMEM63B	31167307	31193629	19	43.2018	33.3333	65.7895	16.6667	26.3158	20.8333	27.4123	36.8421	39.0351	54.1667	82.6087
23	MED20	33118326	33192221	149	43.2327	22.2222	12.5	25	26.3158	37.5	25	59.5903	20.8333	83.3333	52.1739
23	USP49	33192209	33206090	46	45.8333	22.2222	12.5	25	26.3158	37.5	25	57.8947	20.8333	83.3333	52.1739
23	TOMM6	33206087	33207443	6	45.8333	22.2222	12.5	25	26.3158	37.5	25	57.8947	20.8333	83.3333	52.1739
23	PRICKLE4	33206089	33212394	19	45.8333	22.2222	12.5	25	26.3158	37.5	25	57.8947	20.8333	83.3333	52.1739
23	FRS3	33214743	33224395	45	45.8333	22.2222	12.5	25	29.1228	39.7222	35.5556	57.8947	20.8333	83.3333	54.4928
23	PGC	33246967	33258214	78	45.8333	14.1026	12.5	33.3333	31.5789	41.6667	45.8333	52.6316	22.9167	83.3333	52.5084
23	TFEB	33259460	33306916	31	45.8333	22.2222	16.5323	33.3333	31.5789	41.6667	45.8333	52.6316	33.3333	83.3333	52.1739
23	KHDRBS2	47872421	48672920	94	87.4557	11.1111	10.0177	52.3936	45.1288	61.6578	47.0301	38.2419	46.7642	39.805	29.8335
24	NFATC1	654004	742159	20	50	66.6667	41.6667	66.25	53.9474	81.25	74.5833	47.3684	83.3333	37.5	73.913
24	ATP9B	754348	908398	110	63.4848	55.5556	57.2727	97.5758	68.0861	86.6667	94.6591	56.6507	78.0303	41.3636	73.913
24	LOC108633761	1349721	1371239	53	37.5	55.5556	50	80.1887	51.2413	73.2704	56.3679	71.996	87.2642	61.5566	75.1436
24	SYT4	12775730	12785835	20	85	11.1111	12.5	25	10.5263	30.8333	29.1667	13.9474	30	42.5	32.6087
24	TRAPPC8	25564354	25649935	15	33.3333	44.4444	18.8889	41.6667	36.8421	34.4444	43.0556	28.4211	83.3333	60	47.8261
24	LAMA3	33026004	33281542	32	24.6094	11.1111	79.1667	33.3333	42.9276	75.9115	89.8438	57.8947	26.5625	54.1667	39.1304
24	RALBP1	41960941	42006817	128	8.33333	88.8889	8.33333	41.6667	0	16.6667	24.5117	21.0526	12.5	25	21.7391
24	PPP4R1	42021952	42071114	104	8.33333	88.8889	8.33333	41.6667	0	16.6667	33.3333	21.0526	12.5	25	21.7391
24	PHLPP1	61224454	61457440	557	83.3184	33.3333	45.8333	58.3333	63.1484	70.8333	62.5	68.4211	83.3333	75	52.1739
25	RAB11FIP3	344179	402418	138	25	74.0741	36.3527	9.3599	38.177	27.3551	24.8792	72.0824	67.4517	90.7609	95.3686
25	RAB40C	455422	477949	7	25	77.7778	29.1667	27.381	39.8496	29.1667	38.0952	89.4737	75	91.6667	95.6522
25	MCRIP2	484781	496540	4	20.8333	77.7778	29.1667	41.6667	36.8421	26.0417	41.6667	89.4737	75	91.6667	84.7826
25	FBXL16	533925	545443	2	20.8333	77.7778	29.1667	41.6667	36.8421	25	41.6667	89.4737	62.5	87.5	73.913
25	NARFL	567004	573708	1	20.8333	77.7778	29.1667	41.6667	36.8421	25	41.6667	89.4737	62.5	83.3333	69.5652
25	LMF1	660490	711940	99	37.1212	88.8889	19.1498	21.633	52.7911	40.867	31.1027	30.0904	40.4461	55.6818	64.0755
25	SOX8	723302	728307	1	54.1667	88.8889	33.3333	33.3333	73.6842	62.5	66.6667	52.6316	50	66.6667	82.6087
25	LOC102177295	808188	814036	1	54.1667	88.8889	33.3333	50	68.4211	62.5	75	47.3684	50	66.6667	78.2609
25	LOC102178411	929728	934010	27	30.0926	91.7695	23.4568	83.3333	42.1053	51.0802	58.3333	36.8421	54.4753	54.1667	43.4783
25	LOC102178685	940051	946115	12	50	88.8889	37.5	75	47.3684	62.5	79.1667	36.8421	62.5	54.1667	43.4783
25	UNKL	999671	1031507	22	75	97.9798	60.0182	41.6939	42.101	57.9333	58.3061	26.3029	50	37.5	50.2188
25	CLCN7	1054321	1074130	19	57.2368	100	50.8526	27.6211	43.7737	49.8105	54.1526	19.6737	46.0526	28.7474	52.2
25	TELO2	1087125	1097486	4	33.3	100	42.725	25	31.6	37.5	54.2	10.5	37.5	25	47.8
25	IFT140	1097797	1153427	76	27.5816	98.8304	29.9285	15.4732	25.4924	32.8355	43.0026	10.5028	32.2329	17.8711	27.1596
25	TMEM204	1108828	1123030	1	29.2	100	37.5	16.7	26.3	37.5	54.2	10.5	37.5	20.8	30.4
25	TRAF7	1600567	1617797	3	40.2778	88.8889	29.1667	47.2222	33.3333	34.7222	41.6667	52.6316	44.4444	37.5	50.7246
25	MLST8	1643671	1647476	9	41.6667	88.8889	23.1481	29.6296	26.3158	30.5556	34.7222	47.3684	33.3333	37.5	47.8261
25	E4F1	1658482	1668217	2	45.8333	88.8889	25	25	26.3158	12.5	25	36.8421	29.1667	37.5	39.1304
25	DNASE1L2	1668950	1672058	1	45.8333	88.8889	25	25	26.3158	12.5	20.8333	36.8421	29.1667	37.5	39.1304
25	ECI1	1672290	1685556	12	45.8333	88.8889	25	25	26.3158	12.5	20.8333	36.8421	29.1667	37.5	39.1304
25	CCNF	1844363	1862345	10	37.5	88.8889	12.5	25	26.3158	33.3333	29.1667	5.26316	34.5833	16.6667	21.7391
25	C25H16orf59	1863523	1867832	1	37.5	88.8889	12.5	25	26.3158	33.3333	29.1667	5.26316	37.5	16.6667	21.7391
25	TBC1D24	1876527	1902087	36	37.5	88.8889	12.5	25	26.3158	33.3333	29.1667	5.26316	37.5	16.6667	21.7391
25	ATP6V0C	1909688	1915124	7	37.5	88.8889	12.5	25	31.5789	33.3333	29.1667	5.26316	37.5	16.6667	21.7391
25	AMDHD2	1915270	1921956	8	37.5	88.8889	12.5	25	32.8947	33.3333	31.25	5.26316	38.5417	18.75	21.7391
25	PDPK1	1932902	1996678	120	24.2708	88.8889	10.1389	21.5972	34.4737	25.7639	29.7569	33.9474	48.5069	33.9583	33.9855
25	LOC102185624	2524019	2524975	9	50	55.6	66.7	16.7	52.6	45.8	33.3	47.4	12.5	29.2	100
25	LOC102185889	2530019	2531945	20	50	44.4	66.7	16.7	52.6	46.85	33.3	52.34	12.5	29.2	100
25	LOC102186176	2544053	2553429	35	75	44.4	75	28.7943	57.9	50	33.3	52.6	12.5	29.2	100
25	LOC102180097	2561805	2573200	20	75	44.4	75	33.3	57.9	50	33.3	52.6	12.5	29.2	100
25	MEFV	2578760	2591898	76	75	34.4684	75	33.3	57.9	50	33.3	52.6	12.5	29.2	100
25	TFAP4	3358530	3371321	25	87.5	55.5556	66.6667	16.6667	42.1053	25	8.33333	47.3684	49.3333	37.1667	47.8261
25	GLIS2	3398758	3419028	8	87.5	77.7778	75	41.6667	60.5263	29.1667	33.3333	63.1579	89.5833	60.4167	78.2609
25	PAM16	3419647	3425369	10	87.5	77.7778	75	56.6667	68.4211	29.1667	33.3333	63.1579	91.6667	62.5	78.2609
25	LOC102188914	3427645	3481707	54	87.5	77.7778	76.3889	67.284	68.4211	34.1821	37.6543	70.5653	91.6667	69.6759	80.3543
25	DNAJA3	3490249	3521082	156	54.9947	56.2678	60.7105	58.3333	43.7922	26.2019	41.6667	39.2038	92.0673	43.8835	86.9565
25	LOC102181464	3501224	3501664	4	54.1667	55.5556	58.3333	58.3333	42.1053	25	41.6667	36.8421	91.6667	41.6667	86.9565
25	LOC102181746	3502407	3502807	2	54.1667	55.5556	58.3333	58.3333	42.1053	25	41.6667	36.8421	91.6667	41.6667	86.9565
25	NMRAL1	3523422	3542084	70	59.6429	53.8095	91.6667	52.2619	59.5489	41.6667	38.1548	59.0977	95.8333	83.3333	86.9565
25	HMOX2	3542165	3570890	109	54.6254	44.4444	91.6667	42.5841	53.211	37.9587	33.792	57.8947	95.8333	83.3333	86.9565
25	CDIP1	3571123	3591563	73	54.1667	41.7047	91.6667	41.6667	52.6316	37.5	33.3333	57.8947	95.8333	83.3333	86.9565
25	C25H16orf96	3617307	3653366	53	54.1667	53.8784	48.0346	16.5094	28.5005	46.2264	34.827	53.3267	39.3082	80.8962	39.5406
25	UBALD1	3660366	3665329	1	54.1667	55.5556	45.8333	16.6667	26.3158	45.8333	37.5	63.1579	41.6667	83.3333	30.4348
25	MGRN1	3670699	3707647	33	54.1667	55.5556	41.6667	16.6667	26.3158	45.8333	37.5	63.1579	41.6667	83.3333	30.4348
25	UBN1	3834713	3866425	79	58.3333	44.4444	49.8418	41.6667	31.5789	29.0084	41.9304	26.6489	45.8333	28.2173	91.3043
25	PPL	3866597	3914301	24	58.3333	44.4444	45.6597	41.6667	31.5789	29.1667	45.1389	31.5789	45.8333	33.3333	91.1232
25	MKL2	12845709	13060669	677	44.2085	2.60955	62.8693	16.6297	76.5063	25.0431	26.2925	67.9235	87.3277	41.6667	50.0353
25	DCUN1D3	18492540	18548553	320	20.8333	66.6667	41.4714	66.276	84.2105	29.1667	58.3333	31.5789	53.9714	37.5	86.5489
25	LOC102185701	18524380	18526056	16	20.8333	66.6667	41.6667	66.6667	84.2105	29.1667	58.3333	31.5789	54.1667	37.5	86.9565
25	LYRM1	18548906	18586977	256	20.8333	64.6701	37.5	57.5195	84.2105	29.1667	58.3333	31.5789	50	37.5	78.2609
25	NFATC2IP	25791381	25803390	45	16.6667	88.8889	11.0185	0	5.26316	8.33333	8.33333	10.5263	12.5	29.1667	13.0435
25	CD19	25807729	25819540	45	16.6667	88.8889	8.33333	0	5.26316	8.33333	8.33333	10.5263	12.5	29.1667	13.0435
25	RABEP2	25824219	25837555	27	19.4444	88.8889	11.8827	4.93827	15.7895	15.8951	16.9753	18.3236	12.5	29.1667	13.0435
25	ATP2A1	25837508	25854765	33	17.803	88.8889	12.5	8.33333	15.7895	12.5	20.8333	21.0526	12.5	22.8535	13.0435
25	SH2B1	25858806	25867558	41	16.6667	88.8889	12.5	16.6667	14.8909	12.5	20.8333	21.0526	12.5	20.8333	13.0435
25	TUFM	25875917	25879954	7	16.6667	88.8889	12.5	33.3333	10.5263	12.5	20.8333	21.0526	12.5	20.8333	13.0435
25	ATXN2L	25882230	25894280	45	16.6667	88.8889	12.5	33.3333	10.5263	12.5	20.8333	21.0526	12.5	20.8333	13.0435
25	CUX1	35608593	35969965	866	57.0198	88.8889	42.4317	34.8537	47.6905	44.0146	27.6751	48.043	49.9519	34.4592	61.1608
25	RNF216	39476192	39597175	1261	57.5701	39.4925	37.6553	38.1047	15.7394	64.8956	32.0447	39.0292	39.3372	93.0511	40.2889
25	FSCN1	39608545	39618024	16	84.375	66.6667	51.5625	50	26.3158	63.2813	29.1667	42.1053	38.2813	91.4063	39.9457
25	TNRC18	39744824	39823591	240	40.2604	79.3519	12.5	82.1528	68.4211	39.2535	23.0382	16.886	32.6042	37.9514	33.913
25	IQCE	41506648	41546404	49	64.3707	87.3016	71.0884	22.449	92.9108	25.1701	41.4966	73.5768	20.8333	31.2925	53.8598
25	MAD1L1	41824597	42042953	328	48.3232	88.8889	48.8313	22.3323	35.6065	25.8765	36.9157	44.6566	27.3501	35.4421	41.2646
25	UNCX	42316685	42321017	13	79.2	100	41.7	25	31.6	42.9769	37.5	21.1	50.9692	25.9692	52.8615
25	ZFAND2A	42366435	42373712	10	40.44	100	0	18.36	15.8	17.11	16.7	15.8	21.68	12.5	26.1
25	LOC102173992	42389578	42406647	11	37.5	100	8.3	21.9818	15.8	42.8091	20.8	22.5091	24.6182	12.5	30.4
25	DNAAF5	42406719	42430529	14	37.5	100	10.7	33.3	15.8	50	19.6286	31.6	29.2	12.5	30.4
25	SUN1	42449750	42492596	129	44.1258	94.6598	58.8868	39.5907	55.8223	68.1506	69.8537	64.0923	50.9344	43.4855	49.1416
25	GET4	42493179	42507029	2	54.1667	100	79.1667	75	63.1579	79.1667	81.25	89.4737	77.0833	75	69.5652
25	GPER1	42538266	42539532	2	66.6667	100	83.3333	75	63.1579	83.3333	83.3333	89.4737	79.1667	75	69.5652
25	PRKAR1B	42589410	42620321	6	79.1667	100	75	66.6667	63.1579	87.5	70.8333	78.9474	66.6667	75	65.2174
25	PDGFA	42640991	42662362	2	79.1667	100	75	66.6667	63.1579	87.5	70.8333	78.9474	66.6667	75	65.2174
25	FAM20C	42743482	42776388	15	44.6933	100	59.7	43.9	36.8	66.7	30.84	51.2	61.9533	44.1667	31.8667
26	KNDC1	438510	493118	73	25	88.8889	38.9269	13.8128	31.0022	27.226	13.8128	62.5811	16.8379	46.347	28.2311
26	ADGRA1	507993	543965	15	37.5	88.8889	41.6667	25	55.7895	36.1111	31.9444	63.1579	41.6667	58.3333	43.4783
26	CFAP46	639260	733296	46	21.558	88.8889	5.3442	25.7246	32.7231	19.4746	20.3804	52.746	34.4203	58.3333	33.6484
26	INPP5A	753773	904610	51	23.0392	88.8889	12.5	41.0131	41.5893	28.3497	32.6797	66.0475	46.8137	51.3889	41.5175
26	CTBP2	7328100	7495953	224	53.9435	83.9782	29.1667	10.6771	15.343	16.8713	22.7865	12.1711	43.5826	83.3333	22.8843
26	ZRANB1	7497626	7566182	473	54.1402	79.2342	27.1318	16.6667	15.7895	20.8333	33.3333	18.7382	41.7812	83.3333	22.8146
26	SMNDC1	21115500	21126950	73	45.8333	33.3333	33.3333	0	15.7895	58.3333	41.6667	15.7895	37.5	87.5	21.7391
26	MXI1	21131873	21226449	524	45.229	39.6098	34.6931	0	15.6991	58.222	41.1737	15.689	35.4644	87.2137	21.7391
27	FGFR1	12072459	12124376	199	37.5	43.3747	51.9196	66.6734	84.8358	79.1734	79.9271	45.5953	64.9849	100	60.8521
27	LETM2	12125223	12143721	67	37.5	55.5556	54.1667	62.9353	92.3802	73.5697	75.8706	47.3684	66.6667	100	63.2706
27	WHSC1L1	12147369	12251086	516	37.5	38.4042	56.8837	56.2946	82.4528	66.6782	66.7849	49.989	66.6782	99.9435	62.3308
27	PLPP5	12247495	12256103	33	37.5	22.2	54.2	50	68.4	66.7	62.5	52.6	66.7	100	65.2
27	DDHD2	12256648	12283498	131	37.5	31.1817	54.2	50	68.4	66.7	62.5	52.6	66.7	100	65.2
27	LOC108634068	12282550	12292166	53	37.5	33.3	54.2	50	68.4	66.7	62.5	52.6	66.7	100	65.2
27	BAG4	12289417	12321467	169	37.5	30.4101	54.2	50	67.7231	66.7	61.3213	52.6	66.7	100	65.2
27	LSM1	12321507	12331238	35	37.5	33.3	54.2	50	63.2	66.7	54.2	52.6	66.7	100	65.2
27	TLR3	29373589	29384965	10	41.6667	22.2222	20.8333	25	42.1053	58.3333	45.8333	78.9474	83.3333	33.3333	73.913
27	MYOM2	43099624	43166695	203	16.6667	88.8889	16.6667	25	15.7895	4.16667	8.33333	7.82992	8.33333	8.33333	21.7391
27	KBTBD11	43184350	43205940	45	16.6667	88.8889	20.8333	20.1852	15.7895	4.16667	8.33333	10.5263	8.33333	8.33333	21.7391
27	ARHGEF10	43213326	43276396	104	16.6667	88.8889	17.5481	7.45192	15.7895	4.16667	0	10.5263	8.33333	4.48718	21.7391
28	ADK	15078837	15623293	1405	63.7871	88.8889	36.1951	48.6358	22.1764	49.0243	37.2954	30.4514	42.5741	32.7135	56.2339
28	AP3M1	15623386	15643855	77	46.1039	88.8889	14.3398	17.8571	20.0957	41.6667	17.2619	15.7895	37.8247	27.6515	47.8261
29	INTS4	17478869	17592447	592	23.1278	27.2898	16.6667	26.1965	26.3158	33.3333	30.3491	42.1053	22.6492	36.3598	86.9345
29	LOC102178701	17549008	17550355	12	20.8333	22.2222	16.6667	25	26.3158	33.3333	29.1667	42.1053	20.8333	33.3333	86.9565
29	AAMDC	17592724	17622153	205	38.5163	33.3333	16.6667	39.4309	16.4056	33.3333	37.5	47.2401	33.3333	54.1667	87.211
29	RSF1	17622263	17776327	1311	41.6667	19.383	20.9764	48.2011	22.3052	33.2793	37.1536	65.3097	33.8609	54.8945	89.9247
29	LOC102179547	17720309	17722143	16	41.6667	11.1111	25	41.6667	31.5789	37.5	38.0208	63.1579	33.3333	54.1667	91.3043
29	KIRREL3	29090270	29703697	558	83.3333	10.0956	50	18.1004	50.4905	66.5248	71.4382	22.3448	75	25.7467	73.7728
29	BARX2	31929760	32010296	7	41.6667	22.2222	75	39.2857	75.9398	41.0714	86.3095	46.6165	41.6667	61.9048	17.3913
29	LOC102171498	39561966	39616009	206	63.9563	66.6667	94.6804	83.3333	63.1579	70.8333	75	84.2105	100	58.3333	100
29	APOOL	39621921	39669514	183	66.6667	66.6667	95.8333	83.3333	63.1579	70.8333	75	84.2105	100	58.3333	100
29	FADS3	40744197	40759269	4	75	44.4444	58.3333	50	36.8421	32.2917	45.8333	36.8421	33.3333	25	86.9565
29	RAB3IL1	40768565	40790216	56	75	44.4444	58.3333	50	47.3684	32.8125	45.8333	36.8421	33.3333	25	86.9565
29	BEST1	40820702	40831707	64	75	33.3333	58.3333	50	47.3684	29.1667	45.8333	36.8421	29.1667	25	86.9565
29	FTH1	40831663	40834137	9	75	33.3333	58.3333	50	47.3684	29.1667	45.8333	36.8421	29.1667	25	86.9565
29	NAA40	42668256	42682859	41	33.8415	88.8889	37.5	34.9593	36.8421	4.16667	12.5	40.5648	38.313	41.8699	30.4348
29	LOC102188021	42693933	42695876	12	37.5	88.8889	37.5	41.6667	41.6667	4.51389	12.5	42.1053	41.6667	45.8333	30.4348
29	OTUB1	42701352	42709530	18	36.8	100	37.5	41.7	42.1	11.0778	13.2	47.4	41.7	45.8	30.4
29	MACROD1	42709656	42904423	203	33.3117	96.1138	39.7366	20.4599	31.9075	28.9253	23.0685	60.9867	27.8053	46.7264	30.1488
29	FLRT1	42744496	42870693	141	33.3142	95.2719	40.4511	13.9603	29.033	32.3773	25.2213	65.9976	24.8355	48.6674	29.6965
29	CORO1B	42752963	42758345	1	33.3	100	33.3	25	26.3	25	16.7	57.9	29.2	37.5	26.1
29	RPS6KB2	42761116	42767332	4	33.3	100	37.5	18.775	26.3	23.95	15.65	57.9	29.2	37.5	26.1
29	CARNS1	42768729	42777625	7	33.3	100	42.2571	16.7	26.3	35.7143	22.0286	57.9	28.6	43.4571	26.1
29	ARL2	43654176	43661870	13	72.7564	35.0427	33.3333	25	57.8947	25	29.1667	63.1579	83.3333	54.1667	56.5217
29	SNX15	43669445	43681888	74	75	33.3333	54.1667	25	63.8691	28.7725	29.1667	73.6842	83.3333	50.3941	65.1586
29	SAC3D1	43682259	43685249	5	75	33.3333	54.1667	25	68.4211	33.3333	29.1667	73.6842	83.3333	50	78.2609
29	NAALADL1	43685236	43698600	69	75	33.3333	54.1667	26.2077	68.4211	36.9565	29.1667	73.6842	83.3333	50	72.9679
29	LOC108634206	43705771	43713134	50	75.5833	33.3333	51.8333	33.3333	67.3684	58.3333	29.1667	73.6842	83.3333	50.5833	69.0435
29	CCDC87	45017175	45020186	7	16.6667	88.8889	20.8333	33.3333	10.5263	20.8333	8.33333	26.3158	29.1667	8.33333	30.4348
29	CCS	45020191	45034130	65	16.6667	88.8889	20.8333	38.4615	10.5263	20.8333	8.33333	29.6356	29.1667	8.33333	30.4348
29	LOC102179921	45042860	45060238	72	16.6667	88.8889	20.8333	41.6667	10.5263	20.8333	8.33333	31.5789	29.1667	8.33333	30.4348
29	RBM4	45058823	45066365	38	16.6667	88.8889	20.8333	41.6667	10.5263	20.8333	8.33333	31.5789	29.1667	8.33333	30.4348
29	LOC102180196	45081312	45091161	32	16.6667	88.8889	20.8333	41.6667	10.5263	20.8333	8.33333	31.5789	29.1667	8.33333	30.4348
29	SPTBN2	45099488	45140461	62	18.8172	88.8889	22.5806	38.172	15.1952	25.1344	13.6425	35.2292	32.4597	9.81183	31.6971
29	CLCF1	45648227	45658056	6	54.1833	94.4444	49.3056	41.6833	42.1088	50	37.5	52.6158	66.6833	30.5389	52.187
29	RAD9A	45670713	45676725	8	66.7	100	50	50	47.4	50	37.5	52.6	66.7	35.4	56.5
29	PNPLA2	45698335	45704087	1	66.7	100	50	50	47.4	50	37.5	52.6	66.7	37.5	56.5
29	PIDD1	45711598	45717588	1	66.7	100	50	50	47.4	50	37.5	52.6	66.7	37.5	56.5
29	EPS8L2	45749514	45768402	37	65.3378	100	51.2486	50	58.1919	36.4973	33.1	51.3297	50.8919	39.8486	47.9405
29	DEAF1	45775415	45801060	8	66.7	100	57.7875	50	52.6	30.7375	33.3	40.775	46.325	52.625	47.8
29	SCT	45817070	45818263	1	75	100	83.3333	66.6667	84.2105	29.1667	41.6667	42.1053	79.1667	75	60.8696
29	PHRF1	45832047	45856007	7	71.4286	100	83.3333	71.4286	89.4737	45.8333	45.8333	40.6015	91.6667	75	60.8696
29	LRRC56	45876806	45890449	3	66.6667	100	87.5	75	89.4737	50	45.8333	40.3509	91.6667	75	59.4203
29	RNH1	45921210	45936419	21	54.1667	91.0053	87.5	66.6667	85.7143	45.8333	41.6667	57.8947	91.6667	66.6667	52.1739
29	PTDSS2	45937562	45962964	33	51.2626	88.8889	87.5	66.6667	84.2105	45.8333	43.9394	70.6539	88.5101	66.6667	52.1739
29	ANO9	45977907	45999636	41	60.3659	76.4228	88.1098	75.2033	84.2105	70.8333	49.2886	85.8793	97.1545	66.6667	55.9915
29	IFITM5	46044242	46046440	2	79.1667	77.7778	95.8333	83.3333	84.2105	83.3333	66.6667	89.4737	100	66.6667	78.2609
29	LOC108634238	46057925	46059007	2	79.1667	66.6667	91.6667	41.6667	68.4211	75	54.1667	78.9474	91.6667	45.8333	73.913
29	LOC108634209	46068898	46069657	6	79.1667	55.5556	91.6667	41.6667	47.3684	75	54.1667	63.1579	91.6667	45.8333	73.913
29	LOC102180655	46079126	46080203	2	79.1667	44.4444	91.6667	41.6667	47.3684	75	54.1667	68.4211	91.6667	45.8333	73.913
29	AP2A2	46174668	46242919	73	37.453	97.2603	78.7671	74.0968	45.356	71.1269	57.5813	59.6877	36.9192	55.032	76.3641
29	MUC6	46244530	46267909	2	45.8333	100	83.3333	83.3333	63.1579	91.6667	70.8333	68.4211	41.6667	70.8333	95.6522
29	GPR152	46389008	46392442	2	50	88.8889	66.6667	83.3333	78.9474	95.8333	75	73.6842	54.1667	70.8333	95.6522
29	LOC102183216	46392519	46397981	11	50	76.7677	66.6667	83.3333	78.9474	95.8333	75	73.6842	54.1667	70.8333	95.6522
29	TMEM134	46402781	46407781	2	33.3333	66.6667	58.3333	54.1667	78.9474	66.6667	52.0833	73.6842	50	54.1667	91.3043
29	IGF2	50430375	50438275	1	50	88.8889	45.8333	50	57.8947	66.6667	45.8333	78.9474	50	54.1667	60.8696
29	LOC102176024	50481081	50487406	1	75	88.8889	79.1667	75	73.6842	87.5	70.8333	89.4737	79.1667	91.6667	91.3043
29	MRPL23	50549544	50556029	1	66.6667	88.8889	75	75	73.6842	87.5	70.8333	89.4737	75	95.8333	86.9565
29	DUSP8	50962017	50977940	1	45.8	100	25	41.7	36.8	29.2	29.2	21.1	45.8	45.8	43.5
29	MOB2	50987206	51039264	66	45.8	100	21.4364	30.6833	36.8	22.7606	33.3	21.4939	45.8	45.8	43.9561
29	BRSK2	51047154	51097037	6	45.8	100	20.8	33.3	36.8	13.9	37.5	26.3	45.8	45.8	47.8
29	LOC108634213	51095701	51102822	8	44.2542	94.4444	19.2542	33.3167	36.8211	12.5	34.8917	26.3079	45.8167	45.8167	47.813

## Sheet: Table S4
Supplementary Table S4: Information and individual genotypes for the two protein coding variants in the STC1 and TSHR genes. Detailed information for the two variants is given followed by the 226 individual genotypes for each variant.														Individual genotypes for the two variants in the 226 individuals (0/0 = homozygote reference allele, 0/1 = heterzygote and 1/1 = homozygote alternate allele)
Chromosome	Position (bp)	Reference allele (genomic)	Alternate allele (genomic)	Filter applied	Effect	Impact	Gene	Gene ID	Feature	Feature ID	Biotype	HGVS_C (consequence at transcript level)	HGVS_P (consequence at protein level)	APZ001	APZ002	APZ003	APZ004	APZ005	APZ015	APZ017	APZ048	APZ061	APZ062	APZ070	APZ071	APZ072	APZ073	APZ074	APZ075	APZ076	APZ077	APZ078	APZ079	APZ080	APZ081	APZ082	APZ083	BEZ11_WGA	BEZ12_WGA	BEZ13_WGA	BEZ15_WGA	BEZ16_WGA	BEZ18_WGA	BEZ19_WGA	BEZ20_WGA	BEZ21_WGA	BST008	BST009	BST010
8	70801961	T	C	PASS	missense_variant	MODERATE	STC1	102179386	transcript	XM_005684015.3	protein_coding	c.416A>G	p.Lys139Arg	1/1	1/1	1/1	1/1	1/1	1/1	1/1	1/1	1/1	1/1	1/1	1/1	1/1	1/1	1/1	1/1	1/1	1/1	1/1	1/1	1/1	1/1	1/1	1/1	0/0	0/0	0/0	0/0	0/0	0/0	0/0	0/0	0/0	1/1	1/1	1/1
10	10659811	C	T	PASS	missense_variant	MODERATE	TSHR	102174848	transcript	XM_018053895.1	protein_coding	c.715G>A	p.Ala239Thr	1/1	1/1	1/1	1/1	1/1	0/1	1/1	1/1	1/1	1/1	1/1	1/1	1/1	1/1	0/1	1/1	0/0	0/1	0/1	1/1	1/1	1/1	0/1	0/1	0/0	0/0	0/0	0/0	0/0	0/0	0/0	0/0	0/0	1/1	1/1	1/1
[truncated: 190 more columns]

## Sheet: Table S5
Supplementary Table S5: Frequencies of the reference alleles at the two coding variants in STC1 and TSHR in samples from different origins. Frequencies for the reference alleles were derived from the 1372 individual sequences collected by the The VarGoats Consortium.
Chromosome	8	10
Position (bp)	70801961	10659811
Reference Allele	T	C
Alternate Allele	C	T
Frequency of the reference allele in samples from different origins
Wild (N= 44)	1	0.568182			Allelic frequencies equal 1.00 are marked green
Unknown (N= 227)	0.359031	0.80837			Allelic frequencies less than 0.25 are marked grey
Europe (excl. Angora and Boer, N= 514 )	0.0626223	0.194553
Europe (excl. Angora and Boer and samples from Switzerland, N= 282 )	0.1	0.21
Africa (N= 287)	0.41958	0.84386
Asia (N= 205)	0.742647	0.847291
Oceania (N= 25)	0.42	0.84
America (N= 16)	0.1875	0.96875
Boer goat (N= 37)	0.378378	0.932432
Switzerland (excl. Boer, N= 232)	0.012931	0.172414
All (N=1372)	0.339312	0.585161
